# Supplementary material for: Ultrasonic activation of inert poly(tetrafluoroethylene) enables piezocatalytic generation of reactive oxygen species
Source: Nat Commun. 2021 Jun 9;12:3508. doi: 10.1038/s41467-021-23921-3 (PMC8190189; doi:10.1038/s41467-021-23921-3)
Supplement: Supplementary file 4 — Source Data [file 41467_2021_23921_MOESM4_ESM.xlsx]

## Sheet: Figure 3
	Fig. 3a	PTFE with ultrasound treatment			Fig. 3b	PTFE without ultrasound treatment			Fig. 3c	Time(s)	Voltage(V)		Fig. 3d	DMPO-·OH air									Fig. 3e	DMPO-·O2- air									Fig. 3f	DMPO-·1O2 air									Fig. 3g	Ar
		Time(s)	Voltage(V)			Time(s)	Voltage(V)			0.00515	0.00587			5 min		2 min		1 min		0 min				5 min		2 min		1 min		0 min				5 min		2 min		1 min		0 min				DMPO-·OH		DMPO-·O2-		DMPO-·1O2
		0	-0.05121			0	-0.03416			0.01029	0.00464			Magnetic field	Intensity	Magnetic field	Intensity	Magnetic field	Intensity	Magnetic field	Intensity			Magnetic field	Intensity	Magnetic field	Intensity	Magnetic field	Intensity	Magnetic field	Intensity			Magnetic field	Intensity	Magnetic field	Intensity	Magnetic field	Intensity	Magnetic field	Intensity			Magnetic field	Intensity	Magnetic field	Intensity	Magnetic field	Intensity
		0.04662	-0.05111			0.04662	-0.03165			0.01542	-0.00758			3405	-2.3128	3405	-2.4681	3405	2.9306	3405	-3.5525			3420	-1.4313	3420	-8.927	3420	-2.6204	3405	3.1833			3420	-0.14292	3420	-3.8198	3420	0.53424	3420	2.2516			3380	2.6117	3420	0.6714	3420	-1.9282
		0.08789	-0.04925			0.08789	-0.03127			0.02056	-0.00649			3405.15	0.6753	3405.15	-2.4224	3405.15	1.9379	3405.15	-2.4974			3420.12	-5.3903	3420.12	-7.9144	3420.12	-0.60292	3405.15	-0.80225			3420.12	-1.1343	3420.12	0.1837	3420.12	7.5587	3420.12	-0.73651			3380.2	-3.43	3420.12	-2.3637	3420.12	-1.0235
		0.12916	-0.04895			0.12916	-0.02982			0.0257	-0.0013			3405.29	3.664	3405.29	0.62365	3405.29	-5.0544	3405.29	-1.4426			3420.23	-1.3494	3420.23	-5.9017	3420.23	3.415	3405.29	-0.78709			3420.23	0.87462	3420.23	-1.8121	3420.23	6.5829	3420.23	3.2756			3380.39	8.5302	3420.23	-0.39841	3420.23	1.8827
		0.17044	-0.04939			0.17044	-0.02855			0.03083	0.00381			3405.44	3.6534	3405.44	0.67007	3405.44	0.95372	3405.44	-3.3881			3420.35	1.6913	3420.35	-6.8888	3420.35	-4.5666	3405.44	5.2287			3420.35	1.8837	3420.35	0.19279	3420.35	4.607	3420.35	1.288			3380.59	10.492	3420.35	-1.4326	3420.35	-0.20953
		0.23868	-0.04964			0.23868	-0.02804			0.03596	-0.00016405			3405.59	-2.3566	3405.59	-1.2832	3405.59	-0.03785	3405.59	-2.3338			3420.47	1.7319	3420.47	-0.87589	3420.47	-0.54785	3405.59	1.2452			3420.47	-1.1069	3420.47	-0.8016	3420.47	4.6308	3420.47	-0.69943			3380.78	16.457	3420.47	-3.4664	3420.47	-2.3003
		0.27996	-0.05055			0.27996	-0.02771			0.04111	-0.00113			3405.73	2.634	3405.73	0.76394	3405.73	-4.0291	3405.73	0.72016			3420.59	-1.2277	3420.59	1.1371	3420.59	2.4713	3405.73	-2.7377			3420.59	3.9026	3420.59	-3.7953	3420.59	2.6545	3420.59	0.31339			3380.98	-1.5774	3420.59	-0.49973	3420.59	4.6104
		0.32124	-0.05042			0.32124	-0.02828			0.04624	-0.00497			3405.88	2.6252	3405.88	-4.1886	3405.88	0.98009	3405.88	-1.2261			3420.7	2.8126	3420.7	-0.84978	3420.7	1.4909	3405.88	-0.71989			3420.7	5.9124	3420.7	0.21167	3420.7	-2.322	3420.7	0.32644			3381.17	-3.6095	3420.7	2.4674	3420.7	5.5226
		0.36678	-0.04983			0.36678	-0.02793			0.05137	-0.00251			3406.03	3.6169	3406.03	-1.1409	3406.03	-5.0104	3406.03	-1.1726			3420.82	-2.1472	3420.82	0.1634	3420.82	0.5108	3406.03	-2.7015			3420.82	4.9224	3420.82	2.2193	3420.82	-4.2986	3420.82	-4.6603			3381.37	9.3603	3420.82	-2.565	3420.82	4.4363
		0.40806	-0.04679			0.40806	-0.02802			0.05649	0.000147864			3406.17	5.6093	3406.17	2.9072	3406.17	1.9994	3406.17	-3.1194			3420.94	1.8928	3420.94	-2.8233	3420.94	-0.46889	3406.17	-11.683			3420.94	-2.0674	3420.94	-0.7724	3420.94	0.72452	3420.94	2.3532			3381.56	3.3319	3420.94	0.40299	3420.94	-0.6486
		0.47139	-0.04607			0.47139	-0.02825			0.06162	-0.00389			3406.32	1.6023	3406.32	-0.04443	3406.32	-3.9904	3406.32	3.9335			3421.06	-4.0673	3421.06	-1.81	3421.06	-2.4482	3406.32	2.3371			3421.06	3.9431	3421.06	-6.7635	3421.06	-1.2525	3421.06	1.3669			3381.76	6.3053	3421.06	-0.62854	3421.06	-1.7321
		0.51266	-0.04594			0.51266	-0.02851			0.06677	-0.00546			3406.47	1.5958	3406.47	-2.9958	3406.47	2.0201	3406.47	4.9862			3421.17	0.97238	3421.17	6.2034	3421.17	-0.42716	3406.47	-1.6427			3421.17	0.95369	3421.17	1.2461	3421.17	3.7703	3421.17	-2.6193			3381.95	9.2805	3421.17	-1.6596	3421.17	2.1859
		0.55859	-0.04833			0.55859	-0.02848			0.0719	0.00223			3406.61	-1.4101	3406.61	-2.9468	3406.61	1.0309	3406.61	1.0385			3421.29	-2.988	3421.29	1.2169	3421.29	-1.4058	3406.61	-1.6219			3421.29	1.9645	3421.29	1.2563	3421.29	-0.20702	3421.29	-5.6052			3382.15	11.258	3421.29	-0.69027	3421.29	1.1053
		0.59987	-0.04839			0.59987	-0.02901			0.07705	-0.00794			3406.76	0.58463	3406.76	1.1024	3406.76	1.0421	3406.76	-3.9094			3421.41	1.0514	3421.41	-0.76954	3421.41	-4.384	3406.76	3.3994			3421.41	0.97553	3421.41	-1.7329	3421.41	-3.1845	3421.41	-3.5909			3382.35	8.2362	3421.41	-0.72047	3421.41	4.0261
		0.64115	-0.04774			0.64115	-0.02887			0.08219	-0.00466			3406.91	-0.42013	3406.91	4.1519	3406.91	2.0536	3406.91	-2.8575			3421.52	4.0907	3421.52	-1.7559	3421.52	1.6381	3406.91	-1.5787			3421.52	2.9867	3421.52	3.2785	3421.52	0.8378	3421.52	-0.57642			3382.54	-5.7833	3421.52	1.2498	3421.52	1.9482
		0.70683	-0.04691			0.70683	-0.02886			0.08733	0.00296			3407.05	0.57567	3407.05	2.2017	3407.05	1.0653	3407.05	-1.806			3421.64	-1.8702	3421.64	0.25776	3421.64	0.66051	3407.05	3.4438			3421.64	0.99813	3421.64	3.2905	3421.64	-4.14	3421.64	-4.5618			3382.74	-0.80113	3421.64	4.2205	3421.64	-2.1282
		0.7481	-0.0462			0.7481	-0.0267			0.09247	-0.000394657			3407.2	-5.428	3407.2	-4.7483	3407.2	2.0774	3407.2	-0.75477			3421.76	0.16885	3421.76	-0.72849	3421.76	-5.3167	3407.2	2.4667			3421.76	3.0097	3421.76	5.3031	3421.76	-2.118	3421.76	2.4531			3382.93	-3.8173	3421.76	1.1916	3421.76	3.7967
		0.78938	-0.04388			0.78938	-0.0287			0.09762	-0.00482			3407.35	-6.4311	3407.35	-1.698	3407.35	-5.9102	3407.35	4.2962			3421.88	6.2077	3421.88	4.2853	3421.88	1.7064	3407.35	0.49026			3421.88	2.0215	3421.88	-1.6838	3421.88	3.9039	3421.88	0.4681			3383.13	-12.832	3421.88	-0.83685	3421.88	-0.27703
		0.83065	-0.04291			0.83065	-0.02799			0.10276	-0.00199			3407.49	-2.4337	3407.49	4.3525	3407.49	-2.8975	3407.49	3.3468			3421.99	5.2464	3421.99	0.29918	3421.99	5.7297	3407.49	-4.4857			3421.99	-1.9666	3421.99	0.3299	3421.99	0.92559	3421.99	2.4833			3383.32	-15.845	3421.99	-2.8648	3421.99	-3.3494
		0.87193	-0.04124			0.87193	-0.0286			0.10789	0.0053			3407.64	-5.4357	3407.64	4.4033	3407.64	3.1155	3407.64	0.39721			3422.11	5.285	3422.11	-0.68691	3422.11	3.7534	3407.64	-3.4611			3422.11	3.0455	3422.11	-0.65587	3422.11	1.9472	3422.11	3.4986			3383.52	-12.856	3422.11	-2.8924	3422.11	0.57952
		0.93854	-0.04025			0.93854	-0.02925			0.11303	0.00329			3407.79	-3.4372	3407.79	5.4543	3407.79	0.12874	3407.79	-3.5527			3422.23	-1.6765	3422.23	-3.6729	3422.23	2.7775	3407.79	-3.4361			3422.23	3.0578	3422.23	1.3589	3422.23	-1.0314	3422.23	1.5142			3383.71	3.1346	3422.23	-5.9195	3422.23	-1.4902
		0.97982	-0.04148			0.97982	-0.02915			0.11816	-0.00573			3407.93	-2.4382	3407.93	0.50547	3407.93	-1.8577	3407.93	-4.5029			3422.35	1.3618	3422.35	-0.65893	3422.35	-6.1982	3407.93	0.58944			3422.35	2.0702	3422.35	0.37419	3422.35	4.9899	3422.35	0.52986			3383.91	0.12659	3422.35	0.05378	3422.35	-9.5587
		1.0211	-0.04168			1.0211	-0.02439			0.1233	-0.00451			3408.08	0.56129	3408.08	2.5569	3408.08	-5.8439	3408.08	-1.4535			3422.46	1.3999	3422.46	1.3551	3422.46	-3.1736	3408.08	3.6155			3422.46	-1.9172	3422.46	1.39	3422.46	3.0111	3422.46	-0.4543			3384.11	2.1201	3422.46	6.0275	3422.46	-1.6258
		1.067	-0.04054			1.067	-0.02303			0.12844	0.00192			3408.23	-3.4387	3408.23	3.6085	3408.23	-1.8298	3408.23	-0.4043			3422.58	-1.562	3422.58	1.3692	3422.58	1.8512	3408.23	4.642			3422.58	-2.9044	3422.58	3.4063	3422.58	5.0321	3422.58	-5.4383			3384.3	7.1152	3422.58	-0.99831	3422.58	0.30835
		1.10827	-0.03557			1.10827	-0.02398			0.13358	0.000454874			3408.37	2.5619	3408.37	6.6603	3408.37	1.1846	3408.37	-0.35544			3422.7	-5.5242	3422.7	-1.6166	3422.7	-2.1236	3408.37	-0.33109			3422.7	1.1085	3422.7	2.4231	3422.7	1.053	3422.7	1.5778			3384.5	-4.8881	3422.7	3.9763	3422.7	2.2438
		1.1716	-0.03597			1.1716	-0.02376			0.13872	-0.00498			3408.52	0.56288	3408.52	0.7123	3408.52	2.1992	3408.52	0.69312			3422.82	-3.4864	3422.82	-1.6024	3422.82	1.9018	3408.52	-1.3037			3422.82	0.12159	3422.82	1.4404	3422.82	4.0737	3422.82	6.5941			3384.69	-8.89	3422.82	1.9513	3422.82	-1.8196
		1.21287	-0.03831			1.21287	-0.02248			0.14385	-0.00312			3408.67	4.5644	3408.67	-3.2355	3408.67	1.2141	3408.67	-3.2586			3422.93	0.55119	3422.93	-5.5882	3422.93	-1.0725	3408.67	4.7242			3422.93	1.1348	3422.93	-4.5419	3422.93	-1.9057	3422.93	1.6106			3384.89	-5.8904	3422.93	-1.0732	3422.93	1.1184
		1.25848	-0.0441			1.25848	-0.02206			0.14898	0.00539			3408.81	1.5664	3408.81	-4.1832	3408.81	8.2292	3408.81	-2.2107			3423.05	0.58865	3423.05	-3.5739	3423.05	-0.04653	3408.81	3.7524			3423.05	0.14817	3423.05	-7.5236	3423.05	-5.8851	3423.05	-0.37288			3385.08	-13.889	3423.05	3.9027	3423.05	-3.9425
		1.29976	-0.04525			1.29976	-0.02177			0.15413	-0.00439			3408.96	-1.4311	3408.96	1.8694	3408.96	1.2446	3408.96	-5.163			3423.17	-1.374	3423.17	-3.5596	3423.17	4.9797	3408.96	1.7812			3423.17	-2.8383	3423.17	-4.505	3423.17	2.1352	3423.17	-1.3562			3385.28	5.1133	3423.17	3.879	3423.17	-0.00205
		1.34105	-0.04586			1.34105	-0.02219			0.15927	-0.00267			3409.11	1.5719	3409.11	1.922	3409.11	1.2603	3409.11	-3.1157			3423.28	4.6632	3423.28	1.4547	3423.28	2.0061	3409.11	-0.18972			3423.28	1.1753	3423.28	-0.48583	3423.28	-0.8445	3423.28	0.66065			3385.47	-17.883	3423.28	-1.1443	3423.28	-1.0604
		1.40709	-0.04695			1.40709	-0.02281			0.16442	-0.00093368			3409.25	3.5753	3409.25	5.9749	3409.25	4.2762	3409.25	0.93128			3423.4	2.7002	3423.4	2.469	3423.4	-2.9672	3409.25	4.8398			3423.4	1.1891	3423.4	0.53372	3423.4	-0.82436	3423.4	1.6776			3385.67	-19.877	3423.4	1.8329	3423.4	3.8824
		1.44836	-0.04758			1.44836	-0.05578			0.16956	0.00121			3409.4	1.5792	3409.4	-5.9721	3409.4	0.29229	3409.4	0.97797			3423.52	6.7371	3423.52	2.4834	3423.52	-0.94024	3409.4	-0.13026			3423.52	-5.797	3423.52	0.5537	3423.52	2.1957	3423.52	-1.3053			3385.87	-6.8706	3423.52	3.8105	3423.52	-2.1736
		1.48964	-0.04487			1.48964	-0.05474			0.1747	-0.00351			3409.55	5.5836	3409.55	-7.919	3409.55	2.3086	3409.55	1.0243			3423.64	1.7739	3423.64	-1.5022	3423.64	0.08693	3409.55	-6.0999			3423.64	-6.783	3423.64	-2.4259	3423.64	-2.7844	3423.64	-3.2881			3386.06	-0.8624	3423.64	-1.2115	3423.64	-1.2284
		1.53091	-0.04409			1.53091	-0.05213			0.17983	-0.01028			3409.69	1.5884	3409.69	0.13426	3409.69	1.3252	3409.69	4.0704			3423.75	4.8105	3423.75	-2.4877	3423.75	1.1143	3409.69	-2.0692			3423.75	-6.7688	3423.75	-0.4051	3423.75	0.23539	3423.75	2.7292			3386.26	1.1471	3423.75	2.7669	3423.75	3.718
		1.57218	-0.04314			1.57218	-0.05211			0.18497	0.00402			3409.84	1.5936	3409.84	-3.8123	3409.84	2.342	3409.84	4.1161			3423.87	-5.153	3423.87	-6.4733	3423.87	2.1419	3409.84	-3.0382			3423.87	-1.7545	3423.87	-6.3839	3423.87	6.2551	3423.87	1.7466			3386.45	7.158	3423.87	3.7458	3423.87	1.6655
		1.63843	-0.04308			1.63843	-0.05344			0.19011	0.00626			3409.99	-2.4007	3409.99	0.24117	3409.99	0.35907	3409.99	2.1616			3423.99	-2.1167	3423.99	5.5412	3423.99	-3.8302	3409.99	1.9933			3423.99	1.2599	3423.99	2.6377	3423.99	1.2747	3423.99	-0.23585			3386.65	2.1702	3423.99	-2.275	3423.99	-1.3858
		1.67972	-0.04482			1.67972	-0.0553			0.19525	-0.00108			3410.13	-2.3945	3410.13	3.2948	3410.13	-2.6237	3410.13	-1.7933			3424.11	0.91955	3424.11	6.5557	3424.11	-0.80221	3410.13	1.0251			3424.11	0.27442	3424.11	4.6597	3424.11	-2.7058	3424.11	0.78179			3386.84	-1.8163	3424.11	-1.2953	3424.11	-1.4359
		1.721	-0.04405			1.721	-0.05394			0.2004	-0.00232			3410.28	1.6121	3410.28	3.3485	3410.28	2.3938	3410.28	-2.7486			3424.22	0.95563	3424.22	0.57016	3424.22	1.226	3410.28	4.0572			3424.22	3.289	3424.22	4.682	3424.22	-0.68645	3424.22	-0.20048			3387.04	4.1985	3424.22	0.68477	3424.22	-3.485
		1.76228	-0.04382			1.76228	-0.04956			0.20555	0.00549			3410.43	1.6191	3410.43	-0.59761	3410.43	-2.5885	3410.43	2.2959			3424.34	-3.0084	3424.34	1.5847	3424.34	0.25446	3410.43	1.0897			3424.34	-0.69621	3424.34	7.7047	3424.34	-7.6672	3424.34	-1.1826			3387.23	8.2146	3424.34	1.6653	3424.34	-2.5329
		1.80722	-0.0413			1.80722	-0.05143			0.2107	0.000131455			3410.57	-0.37348	3410.57	-1.5437	3410.57	-3.5707	3410.57	5.34			3424.46	-9.9726	3424.46	3.5992	3424.46	1.2831	3410.57	-0.87752			3424.46	0.31865	3424.46	4.7278	3424.46	-9.648	3424.46	-5.1647			3387.43	14.232	3424.46	2.6462	3424.46	-3.5797
		1.87054	-0.04044			1.87054	-0.05134			0.21584	-0.000459131			3410.72	-0.36563	3410.72	1.5104	3410.72	3.4474	3410.72	2.3838			3424.57	-3.9369	3424.57	3.6137	3424.57	1.3119	3410.72	0.15561			3424.57	-5.6664	3424.57	-0.24884	3424.57	-6.6289	3424.57	-1.1467			3387.62	5.2505	3424.57	-1.3725	3424.57	-1.6254
		1.91181	-0.03969			1.91181	-0.04856			0.22096	-0.00362			3410.87	-1.3574	3410.87	-1.4355	3410.87	-2.5343	3410.87	1.4273			3424.69	-0.90141	3424.69	4.6283	3424.69	6.3409	3410.87	-1.8109			3424.69	-4.6513	3424.69	-4.2251	3424.69	-3.6099	3424.69	1.8714			3387.82	1.2703	3424.69	-5.3908	3424.69	-1.67
		1.95308	-0.04066			1.95308	-0.0476			0.22611	-0.00175			3411.01	0.65131	3411.01	-5.3813	3411.01	0.48414	3411.01	-2.5296			3424.81	2.134	3424.81	1.6428	3424.81	2.3701	3411.01	0.22282			3424.81	-0.63618	3424.81	1.799	3424.81	-8.591	3424.81	-2.1104			3388.02	-6.7087	3424.81	-6.4086	3424.81	1.2865
		1.99829	-0.04			1.99829	-0.045			0.23126	0.00601			3411.16	1.6604	3411.16	-0.32704	3411.16	-3.4972	3411.16	-3.4868			3424.93	-2.8307	3424.93	6.6574	3424.93	-2.6006	3411.16	3.2569			3424.93	-3.6209	3424.93	-3.1767	3424.93	-2.5721	3424.93	-4.0921			3388.21	-1.6865	3424.93	-2.4261	3424.93	-5.7559
		2.03957	-0.0397			2.03957	-0.04483			0.23639	-0.00919			3411.3	-0.33013	3411.3	-2.2727	3411.3	-0.47836	3411.3	1.5557			3425.04	-3.7956	3425.04	10.672	3425.04	-1.5711	3411.3	4.2912			3425.04	0.39441	3425.04	5.848	3425.04	-4.5534	3425.04	-5.0738			3388.41	4.3368	3425.04	-2.4431	3425.04	-1.7973
		2.1075	-0.03841			2.1075	-0.04168			0.24153	-0.00553			3411.45	-6.3203	3411.45	-1.2183	3411.45	-3.4593	3411.45	0.59789			3425.16	-0.76061	3425.16	6.6865	3425.16	6.4586	3411.45	12.326			3425.16	-4.5902	3425.16	-0.12695	3425.16	-5.5348	3425.16	-2.0553			3388.6	5.3614	3425.16	1.5402	3425.16	0.16231
		2.14877	-0.03717			2.14877	-0.04048			0.24668	-0.0026			3411.6	-1.31	3411.6	1.8362	3411.6	1.5599	3411.6	1.6397			3425.28	1.2743	3425.28	5.7011	3425.28	-1.5115	3411.6	12.361			3425.28	-4.5746	3425.28	-2.1017	3425.28	-0.5162	3425.28	-4.0368			3388.8	-2.613	3425.28	4.5239	3425.28	-0.87699
		2.19005	-0.03518			2.19005	-0.0402			0.25182	0.00276			3411.74	-1.2993	3411.74	-2.1093	3411.74	0.57925	3411.74	-5.3188			3425.4	-4.691	3425.4	4.7157	3425.4	-1.4816	3411.74	-2.6041			3425.4	-1.559	3425.4	-3.0761	3425.4	3.5023	3425.4	-4.0183			3388.99	-9.5862	3425.4	7.5081	3425.4	8.0847
		2.23132	-0.03577			2.23132	-0.0408			0.25696	-0.01082			3411.89	-0.28832	3411.89	-4.0548	3411.89	3.5988	3411.89	-2.2776			3425.51	2.3436	3425.51	6.7302	3425.51	-2.4514	3411.89	-2.5686			3425.51	5.4567	3425.51	0.94979	3425.51	1.5207	3425.51	-5.9996			3389.19	-9.5583	3425.51	3.4926	3425.51	7.0475
		2.2726	-0.03605			2.2726	-0.04269			0.26209	-0.00542			3412.04	-2.2769	3412.04	-3.0002	3412.04	-2.3815	3412.04	1.7632			3425.63	4.3781	3425.63	-0.25523	3425.63	-2.4211	3412.04	-11.533			3425.63	-1.5276	3425.63	3.9759	3425.63	-2.461	3425.63	1.0191			3389.38	-2.5293	3425.63	4.4776	3425.63	-4.9888
		2.33875	-0.03692			2.33875	-0.0417			0.26722	0.0068			3412.18	-1.2651	3412.18	-2.9456	3412.18	0.6384	3412.18	7.8037			3425.75	5.4124	3425.75	0.75932	3425.75	-1.3907	3412.18	-1.497			3425.75	-3.5117	3425.75	0.00233	3425.75	-2.4427	3425.75	-0.96215			3389.58	-8.4992	3425.75	4.4629	3425.75	-0.02401
		2.38003	-0.0404			2.38003	-0.03899			0.27237	0.00405			3412.33	-0.253	3412.33	-0.89091	3412.33	-3.3416	3412.33	-0.15613			3425.87	5.4466	3425.87	0.77387	3425.87	0.63983	3412.33	2.5392			3425.87	1.5042	3425.87	2.029	3425.87	2.5755	3425.87	0.05667			3389.78	2.532	3425.87	6.4487	3425.87	0.94173
		2.42132	-0.04087			2.42132	-0.0388			0.2775	-0.00442			3412.48	-3.2405	3412.48	0.16377	3412.48	-0.32136	3412.48	-0.1163			3425.98	5.4807	3425.98	3.7884	3425.98	-0.32949	3412.48	3.5756			3425.98	-1.4798	3425.98	0.0559	3425.98	2.5936	3425.98	3.0755			3389.97	-4.4358	3425.98	0.43478	3425.98	-3.0915
		2.46705	-0.0409			2.46705	-0.04161			0.28264	-0.00228			3412.62	4.7724	3412.62	-0.78153	3412.62	0.69899	3412.62	-3.0768			3426.1	1.5146	3426.1	2.8029	3426.1	-0.29869	3412.62	2.6122			3426.1	1.5363	3426.1	-0.91695	3426.1	-8.3884	3426.1	3.0945			3390.17	-15.403	3426.1	-4.5787	3426.1	-3.1238
		2.50833	-0.03961			2.50833	-0.04279			0.28778	0.00317			3412.77	3.7856	3412.77	-0.72682	3412.77	-0.2805	3412.77	-4.0376			3426.22	-2.4516	3426.22	-0.18256	3426.22	9.7322	3412.77	2.6491			3426.22	-0.44758	3426.22	-0.88956	3426.22	-2.3704	3426.22	-2.8865			3390.36	-8.3683	3426.22	-0.59181	3426.22	3.8448
		2.57165	-0.03799			2.57165	-0.04828			0.29291	0.000757299			3412.92	-0.20088	3412.92	-0.6721	3412.92	0.74015	3412.92	-0.99881			3426.33	-0.41787	3426.33	-7.1681	3426.33	1.7633	3412.92	-1.3139			3426.33	-3.4314	3426.33	-5.8619	3426.33	2.6475	3426.33	4.1325			3390.56	-5.3331	3426.33	2.3955	3426.33	3.8144
		2.61293	-0.03673			2.61293	-0.0518			0.29805	-0.00627			3413.06	-5.187	3413.06	-1.6174	3413.06	0.76095	3413.06	1.0397			3426.45	-2.3843	3426.45	-4.1536	3426.45	-2.2056	3413.06	5.7234			3426.45	-1.4151	3426.45	-3.8341	3426.45	6.6654	3426.45	3.1516			3390.75	-15.297	3426.45	-6.6168	3426.45	1.785
		2.65875	-0.03731			2.65875	-0.04789			0.30319	-0.003			3413.21	-2.1727	3413.21	-0.56265	3413.21	-1.2181	3413.21	3.0778			3426.57	-0.35088	3426.57	-4.1391	3426.57	3.8257	3413.21	-5.2391			3426.57	1.6012	3426.57	-1.8061	3426.57	-2.3168	3426.57	6.1707			3390.95	-6.2596	3426.57	1.3712	3426.57	0.75648
		2.70003	-0.03765			2.70003	-0.04386			0.30833	0.00219			3413.36	-3.1582	3413.36	0.49207	3413.36	3.803	3413.36	2.1157			3426.69	-4.3176	3426.69	1.8754	3426.69	1.8571	3413.36	1.7985			3426.69	-1.3824	3426.69	-4.7778	3426.69	-9.2991	3426.69	0.18982			3391.14	-11.221	3426.69	-0.64034	3426.69	2.7289
		2.74131	-0.03796			2.74131	-0.04321			0.31348	-0.00144			3413.5	0.85673	3413.5	3.5468	3413.5	-0.17583	3413.5	4.1532			3426.8	-1.2844	3426.8	-0.11021	3426.8	-4.1115	3413.5	-4.1636			3426.8	-3.366	3426.8	-0.74936	3426.8	-2.2815	3426.8	2.209			3391.34	-9.1822	3426.8	-3.6515	3426.8	-0.29778
		2.80721	-0.038			2.80721	-0.04097			0.31861	-0.00554			3413.65	2.872	3413.65	-0.39854	3413.65	-1.1545	3413.65	3.1903			3426.92	-3.2514	3426.92	-1.0958	3426.92	-2.0799	3413.65	-5.1256			3426.92	-2.3495	3426.92	2.2793	3426.92	1.7362	3426.92	-2.7718			3391.53	-5.1421	3426.92	-2.6623	3426.92	5.6765
		2.84848	-0.03838			2.84848	-0.04732			0.32375	-0.000569452			3413.8	0.88751	3413.8	0.65613	3413.8	-5.133	3413.8	-0.77287			3427.04	-2.2184	3427.04	0.91861	3427.04	-2.0483	3413.8	-0.08738			3427.04	0.66706	3427.04	1.3081	3427.04	-5.2463	3427.04	-5.7525			3391.73	-10.101	3427.04	-0.67273	3427.04	4.6516
		2.88976	-0.03794			2.88976	-0.0473			0.32889	0.00461			3413.94	2.9034	3413.94	-0.28922	3413.94	-1.1114	3413.94	4.2636			3427.16	0.81436	3427.16	-3.067	3427.16	4.9835	3413.94	2.951			3427.16	-1.3163	3427.16	-4.6629	3427.16	0.77122	3427.16	-1.7332			3391.93	-7.0592	3427.16	2.3172	3427.16	5.6276
		2.93103	-0.03847			2.93103	-0.04516			0.33404	0.000504644			3414.09	-1.0804	3414.09	-1.2346	3414.09	2.9103	3414.09	6.2998			3427.27	-1.153	3427.27	-0.05265	3427.27	1.0153	3414.09	-3.0105			3427.27	1.7003	3427.27	-3.6337	3427.27	1.7887	3427.27	5.2861			3392.12	-5.0164	3427.27	2.3076	3427.27	3.6045
		2.97231	-0.03882			2.97231	-0.04375			0.33918	-0.00414			3414.24	-1.064	3414.24	-1.18	3414.24	3.9321	3414.24	4.3356			3427.39	-2.1204	3427.39	1.9617	3427.39	1.0472	3414.24	-3.9718			3427.39	0.71698	3427.39	-5.6043	3427.39	-4.1939	3427.39	-1.6946			3392.32	3.0273	3427.39	7.2983	3427.39	4.5823
		3.03864	-0.03901			3.03864	-0.04142			0.34432	-0.00334			3414.38	-3.0472	3414.38	0.87451	3414.38	0.95409	3414.38	3.3711			3427.51	0.91199	3427.51	0.976	3427.51	3.0791	3414.38	0.06701			3427.51	-2.2663	3427.51	-7.5748	3427.51	-5.1766	3427.51	-0.67521			3392.51	-2.9281	3427.51	5.2893	3427.51	2.5609
		3.07992	-0.03931			3.07992	-0.0376			0.34947	0.00568			3414.53	1.9699	3414.53	-1.071	3414.53	-5.0238	3414.53	-0.5938			3427.62	1.9443	3427.62	3.9903	3427.62	-0.88883	3414.53	1.106			3427.62	-0.24952	3427.62	-0.54515	3427.62	-1.1593	3427.62	0.34417			3392.71	7.1173	3427.62	2.2808	3427.62	-1.4596
		3.1212	-0.03919			3.1212	-0.0369			0.35461	-0.00409			3414.68	-4.0127	3414.68	-1.0165	3414.68	-3.0017	3414.68	2.441			3427.74	3.9765	3427.74	1.0045	3427.74	0.14328	3414.68	5.1451			3427.74	-0.23272	3427.74	-2.5153	3427.74	-1.142	3427.74	6.3636			3392.9	-13.836	3427.74	4.2726	3427.74	1.5207
		3.16248	-0.03886			3.16248	-0.03636			0.35975	-0.00139			3414.82	-9.995	3414.82	1.0379	3414.82	-3.9794	3414.82	-0.52451			3427.86	2.0085	3427.86	-1.9812	3427.86	-0.82456	3414.82	1.1843			3427.86	3.7841	3427.86	-0.48538	3427.86	0.87522	3427.86	9.383			3393.1	-3.7894	3427.86	6.2648	3427.86	-1.4982
		3.20735	-0.038			3.20735	-0.03391			0.36489	-0.00334			3414.97	2.023	3414.97	0.0922	3414.97	2.043	3414.97	1.5096			3427.98	-1.9596	3427.98	-3.967	3427.98	2.2077	3414.97	1.2237			3427.98	6.801	3427.98	4.5447	3427.98	-3.1076	3427.98	8.4024			3393.29	-9.7415	3427.98	4.2573	3427.98	1.4838
		3.27068	-0.03828			3.27068	-0.03349			0.37003	0.00648			3415.12	-1.9588	3415.12	1.1465	3415.12	1.0655	3415.12	3.5434			3428.09	-0.92774	3428.09	1.0472	3428.09	-2.76	3415.12	0.26314			3428.09	2.8179	3428.09	3.5749	3428.09	3.9095	3428.09	1.4219			3393.49	-11.693	3428.09	0.25025	3428.09	1.4666
		3.31196	-0.03917			3.31196	-0.03004			0.37516	-0.00266			3415.26	-1.9403	3415.26	0.2007	3415.26	-3.9119	3415.26	8.5769			3428.21	1.1039	3428.21	2.0613	3428.21	5.2723	3415.26	-0.69727			3428.21	-1.1651	3428.21	4.6053	3428.21	4.9266	3428.21	-1.5587			3393.69	-4.6433	3428.21	1.2435	3428.21	-0.54978
		3.35324	-0.04268			3.35324	-0.03329			0.38031	-0.00984			3415.41	1.0785	3415.41	-1.7451	3415.41	-1.8892	3415.41	2.6101			3428.33	3.1355	3428.33	-0.92459	3428.33	-2.6953	3415.41	-1.6576			3428.33	1.8518	3428.33	-1.3643	3428.33	4.9437	3428.33	-0.53923			3393.88	8.407	3428.33	1.2372	3428.33	2.4346
		3.39853	-0.04392			3.39853	-0.03649			0.38544	0.00508			3415.56	2.0976	3415.56	5.3089	3415.56	-4.8664	3415.56	-1.3571			3428.45	-2.833	3428.45	0.0895	3428.45	0.3371	3415.56	1.3822			3428.45	0.86885	3428.45	1.6663	3428.45	0.96073	3428.45	2.4802			3394.08	1.4581	3428.45	2.2311	3428.45	1.4198
		3.43981	-0.04474			3.43981	-0.03826			0.39057	0.00878			3415.7	2.117	3415.7	2.3629	3415.7	-7.8435	3415.7	-2.3247			3428.56	-5.8017	3428.56	-0.89645	3428.56	1.3696	3415.7	-0.57789			3428.56	-3.1141	3428.56	3.697	3428.56	-1.0223	3428.56	-0.5003			3394.27	-12.49	3428.56	4.2255	3428.56	-2.5942
		3.50747	-0.04532			3.50747	-0.04006			0.39572	-0.00462			3415.85	0.13657	3415.85	-2.5831	3415.85	-0.82057	3415.85	3.7075			3428.68	1.2295	3428.68	1.1176	3428.68	0.40208	3415.85	-2.5379			3428.68	-0.09707	3428.68	-3.2722	3428.68	-3.0053	3428.68	5.5192			3394.47	-15.438	3428.68	-1.7798	3428.68	-3.6075
		3.54874	-0.04618			3.54874	-0.04214			0.40085	-0.00521			3416	-3.8436	3416	0.4707	3416	2.2025	3416	-2.2607			3428.8	-3.7394	3428.8	7.1315	3428.8	3.4346	3416	-1.4978			3428.8	-3.08	3428.8	-8.2414	3428.8	-4.9884	3428.8	0.53864			3394.66	4.6157	3428.8	-2.7848	3428.8	-4.62
		3.59002	-0.04539			3.59002	-0.04386			0.40599	-0.00553			3416.14	7.1766	3416.14	-0.47555	3416.14	2.2256	3416.14	2.7708			3428.91	-3.7084	3428.91	5.1455	3428.91	-2.5328	3416.14	0.5423			3428.91	-2.0629	3428.91	-5.2104	3428.91	-2.9715	3428.91	1.5581			3394.86	22.67	3428.91	-1.7894	3428.91	1.3683
		3.63129	-0.04509			3.63129	-0.04528			0.41113	0.00154			3416.29	9.1969	3416.29	-2.4219	3416.29	-5.7512	3416.29	0.80196			3429.03	-6.6776	3429.03	-0.84059	3429.03	-0.5002	3416.29	-1.4175			3429.03	4.9542	3429.03	-4.1793	3429.03	-2.9546	3429.03	3.5776			3395.05	-3.2755	3429.03	-4.7936	3429.03	2.3573
		3.67256	-0.0457			3.67256	-0.04499			0.41629	-0.00803			3416.44	-2.7824	3416.44	-4.3683	3416.44	1.2721	3416.44	-1.1672			3429.15	1.3532	3429.15	3.1733	3429.15	-3.4676	3416.44	-4.3772			3429.15	-1.0287	3429.15	-4.1482	3429.15	-1.9378	3429.15	-3.403			3395.25	13.78	3429.15	-4.7975	3429.15	-1.6529
		3.73849	-0.04588			3.73849	-0.04369			0.42141	-0.00768			3416.58	0.23843	3416.58	-5.3149	3416.58	-1.7045	3416.58	-6.1367			3429.27	-2.6162	3429.27	4.1871	3429.27	2.5651	3416.58	-3.3368			3429.27	0.98848	3429.27	-0.11701	3429.27	1.079	3429.27	-3.3835			3395.44	8.836	3429.27	-1.801	3429.27	-0.66242
		3.77977	-0.04829			3.77977	-0.04021			0.42655	0.00301			3416.73	-0.74046	3416.73	-2.2615	3416.73	6.319	3416.73	-8.1065			3429.38	4.4143	3429.38	2.2009	3429.38	0.59774	3416.73	-5.2964			3429.38	3.0056	3429.38	0.91426	3429.38	3.0958	3429.38	-1.3641			3395.64	1.8928	3429.38	-1.8043	3429.38	-2.6712
		3.82105	-0.04875			3.82105	-0.03892			0.4317	-0.00209			3416.88	-5.7191	3416.88	1.7918	3416.88	5.3425	3416.88	-3.0767			3429.5	0.4447	3429.5	3.2147	3429.5	-4.3696	3416.88	3.744			3429.5	3.0228	3429.5	-0.05441	3429.5	0.11257	3429.5	-0.34465			3395.84	10.95	3429.5	5.1929	3429.5	-5.6793
		3.86234	-0.04933			3.86234	-0.03646			0.43685	-0.00715			3417.02	-3.6975	3417.02	0.84491	3417.02	1.3661	3417.02	0.95284			3429.62	0.47499	3429.62	3.2284	3429.62	2.6631	3417.02	0.78454			3429.62	1.04	3429.62	0.97698	3429.62	-2.8707	3429.62	-0.32523			3396.03	10.008	3429.62	3.1904	3429.62	-2.6866
		3.90757	-0.04906			3.90757	-0.03641			0.44199	-0.00936			3417.17	3.3243	3417.17	3.898	3417.17	3.3897	3417.17	2.982			3429.74	-1.4948	3429.74	0.24212	3429.74	6.6958	3417.17	-2.1749			3429.74	-2.9428	3429.74	1.0084	3429.74	6.146	3429.74	3.6942			3396.23	2.067	3429.74	3.1882	3429.74	-3.6933
		3.9709	-0.04878			3.9709	-0.03483			0.44712	0.00467			3417.32	0.34633	3417.32	1.9509	3417.32	5.4135	3417.32	-3.9891			3429.85	-5.4648	3429.85	-3.7442	3429.85	0.72853	3417.32	0.8657			3429.85	-4.9256	3429.85	-1.9601	3429.85	4.1627	3429.85	3.7136			3396.42	15.126	3429.85	1.1863	3429.85	1.3007
		4.01217	-0.05006			4.01217	-0.02996			0.45227	-0.0019			3417.46	-1.6314	3417.46	2.0037	3417.46	4.4373	3417.46	-0.96053			3429.97	-0.43484	3429.97	-0.73062	3429.97	-3.2388	3417.46	2.9063			3429.97	-3.9084	3429.97	-2.9285	3429.97	1.1794	3429.97	7.7329			3396.62	22.186	3429.97	3.1848	3429.97	-3.7046
		4.05344	-0.05277			4.05344	-0.03059			0.4574	-0.00128			3417.61	-4.6089	3417.61	7.0564	3417.61	-1.5389	3417.61	6.0677			3430.09	-1.405	3430.09	-1.7171	3430.09	-7.2061	3417.61	2.947			3430.09	-3.8912	3430.09	1.103	3430.09	3.1961	3430.09	0.75228			3396.81	21.247	3430.09	-3.8164	3430.09	-1.7092
		4.0985	-0.0533			4.0985	-0.02952			0.46255	-0.00355			3417.76	-6.5862	3417.76	9.1089	3417.76	0.48501	3417.76	7.0956			3430.21	-3.3753	3430.21	-1.7035	3430.21	-2.1733	3417.76	3.9877			3430.21	2.126	3430.21	2.1347	3430.21	2.2127	3430.21	-5.2284			3397.01	0.3082	3430.21	3.1828	3430.21	-4.7131
		4.13978	-0.05337			4.13978	-0.03079			0.4677	0.00469			3417.9	0.43667	3417.9	1.1613	3417.9	5.509	3417.9	6.1232			3430.32	-3.3457	3430.32	0.30996	3430.32	0.85936	3417.9	0.0284			3430.32	-0.85677	3430.32	3.1663	3430.32	-0.77062	3430.32	-4.2091			3397.2	9.37	3430.32	-0.81772	3430.32	-3.7164
		4.20765	-0.05344			4.20765	-0.03209			0.47283	0.00496			3418.05	2.4598	3418.05	1.2136	3418.05	4.533	3418.05	2.1505			3430.44	2.6838	3430.44	-1.6766	3430.44	1.8921	3418.05	-2.9309			3430.44	-4.8396	3430.44	4.198	3430.44	-2.754	3430.44	-1.1898			3397.4	7.4324	3430.44	-2.8179	3430.44	-0.71902
		4.24893	-0.05369			4.24893	-0.03218			0.47798	-0.00488			3418.2	1.4831	3418.2	0.26581	3418.2	1.5571	3418.2	3.1774			3430.56	-3.2868	3430.56	-0.66319	3430.56	4.9247	3418.2	1.1099			3430.56	-0.82234	3430.56	2.2296	3430.56	-1.7374	3430.56	0.82945			3397.6	10.495	3430.56	-1.8178	3430.56	-0.72101
		4.2902	-0.05086			4.2902	-0.03349			0.48311	-0.00319			3418.34	2.5066	3418.34	-0.68217	3418.34	3.5812	3418.34	2.2041			3430.67	-4.2575	3430.67	-0.64984	3430.67	1.9574	3418.34	-2.8494			3430.67	-5.8051	3430.67	-3.7386	3430.67	4.2792	3430.67	-3.1513			3397.79	0.55883	3430.67	-2.8173	3430.67	-0.72235
		4.33147	-0.04984			4.33147	-0.03492			0.48824	0.00399			3418.49	-0.46964	3418.49	-0.63028	3418.49	4.6054	3418.49	-1.7696			3430.79	-3.2283	3430.79	2.3635	3430.79	-2.0099	3418.49	-3.8086			3430.79	0.21208	3430.79	-0.70693	3430.79	-1.7042	3430.79	-4.1321			3397.99	-4.3771	3430.79	-8.8165	3430.79	-4.7231
		4.37275	-0.05062			4.37275	-0.03704			0.49338	-0.00113			3418.64	-6.4457	3418.64	-0.57854	3418.64	1.6296	3418.64	4.2564			3430.91	2.8008	3430.91	4.3767	3430.91	-5.9773	3418.64	-1.7679			3430.91	-1.7707	3430.91	4.3248	3430.91	-2.6876	3430.91	2.8871			3398.18	10.687	3430.91	-2.8154	3430.91	0.27684
		4.43844	-0.05153			4.43844	-0.03847			0.49853	-0.00589			3418.78	1.5784	3418.78	4.4731	3418.78	0.65383	3418.78	3.2821			3431.03	11.83	3431.03	-1.61	3431.03	-5.9447	3418.78	1.2729			3431.03	-3.7535	3431.03	6.3565	3431.03	-0.67106	3431.03	1.9062			3398.38	9.7526	3431.03	-3.814	3431.03	0.27736
		4.47973	-0.05286			4.47973	-0.03947			0.50365	-0.00221			3418.93	-1.3973	3418.93	0.52451	3418.93	5.6781	3418.93	1.3075			3431.14	4.8586	3431.14	-1.5968	3431.14	-2.9121	3418.93	0.31359			3431.14	0.26368	3431.14	5.3883	3431.14	-2.6545	3431.14	-5.0747			3398.57	11.818	3431.14	-3.8122	3431.14	5.2785
		4.52101	-0.05231			4.52101	-0.04011			0.5088	0.00212			3419.08	-6.3728	3419.08	3.5758	3419.08	-2.2975	3419.08	0.33258			3431.26	-0.11261	3431.26	5.4163	3431.26	-0.87955	3419.08	3.3543			3431.26	-1.7191	3431.26	4.42	3431.26	-4.6379	3431.26	-2.0556			3398.77	5.8845	3431.26	-9.8102	3431.26	3.2802
		4.5623	-0.05204			4.5623	-0.04072			0.51394	0.002			3419.22	-4.3482	3419.22	3.6269	3419.22	-4.2731	3419.22	-1.6427			3431.38	2.916	3431.38	1.4294	3431.38	0.15298	3419.22	4.395			3431.38	-0.70197	3431.38	4.4517	3431.38	-2.6214	3431.38	1.9634			3398.96	8.9511	3431.38	-4.8078	3431.38	2.2825
		4.60775	-0.05017			4.60775	-0.04064			0.51908	-0.00232			3419.37	-3.3233	3419.37	1.6779	3419.37	3.7513	3419.37	0.38181			3431.5	4.9446	3431.5	-4.5576	3431.5	2.1855	3419.37	1.4357			3431.5	2.3152	3431.5	6.4834	3431.5	-1.6048	3431.5	0.98245			3399.16	13.018	3431.5	-3.8051	3431.5	-3.7145
		4.67107	-0.051			4.67107	-0.03966			0.52423	0.00254			3419.52	-1.2983	3419.52	3.7288	3419.52	2.7757	3419.52	0.40596			3431.61	2.9731	3431.61	-9.5446	3431.61	1.2179	3419.52	-2.5236			3431.61	1.3323	3431.61	3.5151	3431.61	-2.5883	3431.61	-1.9986			3399.35	17.086	3431.61	-6.8021	3431.61	-6.7111
		4.71235	-0.05192			4.71235	-0.03894			0.52938	0.00282			3419.66	1.7269	3419.66	1.7794	3419.66	-3.1998	3419.66	0.42981			3431.73	1.0014	3431.73	1.4684	3431.73	4.2504	3419.66	-4.483			3431.73	2.3495	3431.73	-2.4533	3431.73	2.4282	3431.73	0.02036			3399.55	22.154	3431.73	-4.7988	3431.73	-3.707
		4.75362	-0.05369			4.75362	-0.03576			0.53451	-0.0016			3419.81	-4.2477	3419.81	0.82993	3419.81	2.8247	3419.81	-1.5466			3431.85	-0.97035	3431.85	-0.5187	3431.85	4.2828	3419.81	-0.4424			3431.85	0.3666	3431.85	0.57839	3431.85	1.4448	3431.85	3.0393			3399.75	18.223	3431.85	-0.79521	3431.85	-5.7024
		4.79845	-0.05285			4.79845	-0.03474			0.53967	-0.00683			3419.96	0.77778	3419.96	-0.11974	3419.96	-0.15071	3419.96	-2.5234			3431.96	6.0578	3431.96	-2.5058	3431.96	2.3151	3419.96	-1.4018			3431.96	0.38371	3431.96	1.61	3431.96	2.4613	3431.96	-1.9419			3399.94	22.292	3431.96	-1.7913	3431.96	-5.6972
		4.83973	-0.05151			4.83973	-0.03365			0.54481	0.00481			3420.1	5.8035	3420.1	0.93043	3420.1	3.8739	3420.1	-2.5005			3432.08	5.0859	3432.08	-4.493	3432.08	2.3474	3420.1	0.63869			3432.08	-2.5992	3432.08	1.6416	3432.08	0.47785	3432.08	-2.9231			3400.14	7.3613	3432.08	-2.7871	3432.08	-5.6915
		4.90307	-0.05073			4.90307	-0.03428			0.54995	0.00348			3420.25	7.8293	3420.25	4.9804	3420.25	-3.1015	3420.25	0.52219			3432.2	9.1138	3432.2	-3.4802	3432.2	1.3797	3420.25	1.6792			3432.2	2.4179	3432.2	1.6731	3432.2	-0.50561	3432.2	-4.9043			3400.33	6.4312	3432.2	-3.7826	3432.2	1.3148
		4.94783	-0.05029			4.94783	-0.03549			0.55509	-0.00221			3420.4	1.8553	3420.4	2.0302	3420.4	-1.0769	3420.4	-2.4555			3432.32	5.1417	3432.32	0.53247	3432.32	1.4119	3420.4	0.71961			3432.32	6.4349	3432.32	3.7046	3432.32	0.51094	3432.32	1.1144			3400.53	9.5016	3432.32	-1.7777	3432.32	6.3216
		4.9891	-0.04746			4.9891	-0.03161			0.56022	-0.00246			3420.54	-2.1185	3420.54	-1.9201	3420.54	-1.0523	3420.54	-4.4334			3432.43	-2.8306	3432.43	3.5452	3432.43	-5.5559	3420.54	-1.24			3432.43	3.452	3432.43	-2.2639	3432.43	-0.47251	3432.43	4.1331			3400.72	12.572	3432.43	-6.7726	3432.43	7.329
		5.03037	-0.04727			5.03037	-0.03472			0.56537	-0.0047			3420.69	-1.0922	3420.69	0.12936	3420.69	-5.0276	3420.69	-4.4116			3432.55	-2.8029	3432.55	3.5578	3432.55	-2.5238	3420.69	-5.1997			3432.55	0.46897	3432.55	4.7675	3432.55	-0.45596	3432.55	4.1517			3400.92	-0.35631	3432.55	-0.76722	3432.55	2.3368
		5.07164	-0.04732			5.07164	-0.03573			0.57051	0.00518			3420.84	-1.0657	3420.84	3.1786	3420.84	-4.0029	3420.84	-2.3902			3432.67	2.2246	3432.67	5.5704	3432.67	-1.4918	3420.84	-2.1594			3432.67	-1.514	3432.67	5.7989	3432.67	2.5606	3432.67	3.1703			3401.11	-10.285	3432.67	3.2385	3432.67	4.3452
		5.13844	-0.04671			5.13844	-0.0404			0.57565	-0.00882			3420.98	0.96087	3420.98	0.22775	3420.98	-3.9782	3420.98	-3.369			3432.79	6.2521	3432.79	4.5829	3432.79	1.5402	3420.98	0.88083			3432.79	0.50294	3432.79	5.8302	3432.79	3.5772	3432.79	3.1889			3401.31	-0.2126	3432.79	3.2445	3432.79	0.3541
		5.17973	-0.04917			5.17973	-0.03983			0.58078	-0.00752			3421.13	3.9876	3421.13	0.27667	3421.13	-1.9534	3421.13	0.65188			3432.9	0.27947	3432.9	-2.4046	3432.9	6.5722	3421.13	1.921			3432.9	4.5199	3432.9	-0.13849	3432.9	-0.40628	3432.9	4.2074			3401.51	15.86	3432.9	-0.74924	3432.9	0.36349
		5.22101	-0.04985			5.22101	-0.03948			0.58591	0.00419			3421.28	0.0145	3421.28	-0.67459	3421.28	0.0713	3421.28	4.6725			3433.02	-0.69325	3433.02	-3.3922	3433.02	-0.39594	3421.28	-0.03893			3433.02	0.53681	3433.02	6.8927	3433.02	0.6103	3433.02	1.2258			3401.7	0.93268	3433.02	0.25734	3433.02	0.37337
		5.26229	-0.04991			5.26229	-0.03858			0.59104	0.00491			3421.42	3.0415	3421.42	0.37395	3421.42	2.0961	3421.42	1.6928			3433.14	5.3339	3433.14	-4.3798	3433.14	-2.3641	3421.42	-1.9989			3433.14	1.5537	3433.14	0.92388	3433.14	5.6269	3433.14	0.24423			3401.9	3.0059	3433.14	-0.73581	3433.14	2.3837
		5.30787	-0.04835			5.30787	-0.03908			0.59619	-0.00608			3421.57	4.0687	3421.57	1.4223	3421.57	-6.8792	3421.57	-1.2872			3433.26	3.361	3433.26	1.6326	3433.26	-3.3324	3421.57	-6.959			3433.26	-0.42942	3433.26	-0.04503	3433.26	-5.3565	3433.26	-4.7374			3402.09	-8.9205	3433.26	2.2713	3433.26	-2.6054
		5.37119	-0.04802			5.37119	-0.03605			0.60134	0.000748522			3421.72	0.09597	3421.72	1.4705	3421.72	3.1456	3421.72	-6.2674			3433.37	-0.61196	3433.37	-0.35513	3433.37	0.69933	3421.72	-3.9191			3433.37	1.5874	3433.37	3.986	3433.37	-7.3399	3433.37	-2.7191			3402.29	-15.847	3433.37	-3.7212	3433.37	-1.5941
		5.41246	-0.04807			5.41246	-0.03875			0.6065	0.00563			3421.86	2.1234	3421.86	-2.4816	3421.86	0.17041	3421.86	0.75202			3433.49	-1.585	3433.49	-4.3429	3433.49	-3.269	3421.86	-9.8793			3433.49	1.6042	3433.49	4.0169	3433.49	-1.3233	3433.49	0.29912			3402.48	-12.772	3433.49	1.2865	3433.49	-0.58225
		5.45843	-0.04877			5.45843	-0.03691			0.61164	0.00394			3422.01	-1.8491	3422.01	1.5662	3422.01	-3.8048	3422.01	4.7712			3433.61	3.4418	3433.61	-3.3307	3433.61	-1.2375	3422.01	-0.8396			3433.61	2.621	3433.61	7.0478	3433.61	5.6933	3433.61	1.3173			3402.68	-5.6976	3433.61	-1.7056	3433.61	-4.57
		5.49971	-0.04814			5.49971	-0.03737			0.61677	-0.00724			3422.16	-6.8214	3422.16	-2.3862	3422.16	-2.78	3422.16	0.79011			3433.72	0.46851	3433.72	3.6815	3433.72	-6.206	3422.16	-1.8			3433.72	0.6378	3433.72	6.0786	3433.72	-0.29004	3433.72	-4.6645			3402.87	-5.6226	3433.72	0.3027	3433.72	-0.55726
		5.541	-0.04812			5.541	-0.03676			0.62189	-0.00526			3422.3	0.20637	3422.3	-3.3388	3422.3	-4.7552	3422.3	0.80875			3433.84	0.49515	3433.84	-0.3064	3433.84	-9.1746	3422.3	-1.7604			3433.84	-1.3455	3433.84	4.1093	3433.84	-2.2734	3433.84	-1.6465			3403.07	-3.5472	3433.84	-1.6888	3433.84	3.4559
		5.60797	-0.04831			5.60797	-0.03643			0.62703	0.00638			3422.45	-1.7657	3422.45	-1.2916	3422.45	-0.73035	3422.45	-2.1729			3433.96	4.5217	3433.96	2.7057	3433.96	-4.1432	3422.45	0.27901			3433.96	-4.3288	3433.96	3.14	3433.96	2.7433	3433.96	0.37157			3403.26	0.52843	3433.96	0.32004	3433.96	-1.5305
		5.64924	-0.04885			5.64924	-0.03404			0.63216	0.0046			3422.6	1.2623	3422.6	-0.24467	3422.6	-4.7055	3422.6	-4.1548			3434.08	11.548	3434.08	-1.2823	3434.08	-0.11197	3422.6	-1.6816			3434.08	0.68791	3434.08	2.1706	3434.08	4.7599	3434.08	-1.6105			3403.46	-2.3956	3434.08	-2.6709	3434.08	-7.5164
		5.69052	-0.04718			5.69052	-0.03282			0.6373	-0.00552			3422.74	2.2904	3422.74	-2.1979	3422.74	2.3193	3422.74	-1.137			3434.19	6.5746	3434.19	-0.27034	3434.19	2.9192	3422.74	-5.6424			3434.19	5.7046	3434.19	1.201	3434.19	2.7766	3434.19	-1.5925			3403.66	5.6807	3434.19	3.3385	3434.19	-1.5019
		5.73179	-0.04762			5.73179	-0.0323			0.64244	-0.0011			3422.89	4.3186	3422.89	0.84867	3422.89	2.3441	3422.89	-1.1194			3434.31	5.6009	3434.31	0.74158	3434.31	-5.0497	3422.89	-4.6032			3434.31	4.7212	3434.31	3.2314	3434.31	5.7933	3434.31	1.4253			3403.85	8.7574	3434.31	0.34807	3434.31	0.51298
		5.77306	-0.04709			5.77306	-0.02762			0.64757	5.445e-05			3423.04	-3.653	3423.04	4.895	3423.04	3.369	3423.04	2.8978			3434.43	0.62708	3434.43	-0.24654	3434.43	-6.0186	3423.04	-6.5642			3434.43	1.7377	3434.43	2.2617	3434.43	1.8101	3434.43	0.44312			3404.05	-12.166	3434.43	-0.64205	3434.43	-0.47168
		5.83844	-0.04749			5.83844	-0.02876			0.65271	-0.00383			3423.18	-2.6246	3423.18	0.94119	3423.18	3.3938	3423.18	-1.0851			3434.55	-0.34679	3434.55	1.7653	3434.55	-1.9877	3423.18	-4.5252			3434.55	0.75428	3434.55	1.2919	3434.55	5.8268	3434.55	5.4609			3404.24	2.9115	3434.55	0.36808	3434.55	-2.4559
		5.87972	-0.0488			5.87972	-0.03047			0.65786	-0.00841			3423.33	-0.59603	3423.33	-0.01287	3423.33	2.4186	3423.33	-6.0684			3434.66	-4.3207	3434.66	4.7771	3434.66	-3.9568	3423.33	-2.4863			3434.66	5.7708	3434.66	3.322	3434.66	1.8436	3434.66	6.4786			3404.44	3.989	3434.66	2.3785	3434.66	-3.4398
		5.92101	-0.04706			5.92101	-0.02845			0.66299	-0.00454			3423.48	4.4326	3423.48	2.0329	3423.48	-2.5566	3423.48	-4.0519			3434.78	-3.2948	3434.78	0.78882	3434.78	-1.9261	3423.48	4.5524			3434.78	-4.2127	3434.78	-1.648	3434.78	1.8603	3434.78	-0.50382			3404.63	-3.9332	3434.78	4.3891	3434.78	-3.4232
		5.96229	-0.04656			5.96229	-0.02925			0.66813	0.00515			3423.62	2.4614	3423.62	-0.92162	3423.62	-1.5318	3423.62	-8.0356			3434.9	-1.2689	3434.9	-0.19948	3434.9	-2.8954	3423.62	7.591			3434.9	-5.1963	3434.9	4.382	3434.9	-2.1229	3434.9	-3.4862			3404.83	-12.855	3434.9	2.4001	3434.9	-3.4063
		6.00809	-0.04468			6.00809	-0.0333			0.67327	0.00296			3423.77	1.4902	3423.77	2.1237	3423.77	0.49304	3423.77	-3.0196			3435.01	-0.2431	3435.01	3.8122	3435.01	-3.8648	3423.77	3.6296			3435.01	-4.1799	3435.01	2.4118	3435.01	2.894	3435.01	-0.46874			3405.02	-3.7768	3435.01	-1.5888	3435.01	2.6111
		6.07142	-0.04447			6.07142	-0.03276			0.6784	-0.0061			3423.91	-1.4809	3423.91	-0.83123	3423.91	2.5178	3423.91	-2.0039			3435.13	-5.2174	3435.13	3.8238	3435.13	-3.8342	3423.91	2.668			3435.13	-1.1635	3435.13	2.4415	3435.13	1.9108	3435.13	4.5487			3405.22	-2.6982	3435.13	-2.5773	3435.13	0.62878
		6.1127	-0.04443			6.1127	-0.03181			0.68354	-0.00434			3424.06	3.5481	3424.06	-6.7864	3424.06	-0.45737	3424.06	2.0116			3435.25	-3.1917	3435.25	3.8353	3435.25	-3.8038	3424.06	2.7062			3435.25	0.85281	3435.25	6.4711	3435.25	4.9276	3435.25	-0.4339			3405.42	-4.6193	3435.25	-5.5657	3435.25	-2.3531
		6.15845	-0.04421			6.15845	-0.03135			0.68868	0.00329			3424.21	5.5772	3424.21	-6.7417	3424.21	-1.4326	3424.21	4.0268			3435.37	1.8338	3435.37	0.84685	3435.37	-2.7735	3424.21	2.7444			3435.37	-4.1309	3435.37	0.50055	3435.37	1.9445	3435.37	1.5834			3405.61	-3.5402	3435.37	0.44625	3435.37	-2.3347
		6.19973	-0.04384			6.19973	-0.03048			0.69382	-0.00237			3424.35	1.6064	3424.35	-2.6973	3424.35	-0.4078	3424.35	1.0418			3435.48	-0.14068	3435.48	0.85832	3435.48	-1.7432	3424.35	-4.2175			3435.48	-0.11464	3435.48	-4.4701	3435.48	0.9614	3435.48	3.6007			3405.81	1.5392	3435.48	2.4584	3435.48	-2.3158
		6.24102	-0.04244			6.24102	-0.02578			0.69897	-0.0046			3424.5	-4.3643	3424.5	-1.653	3424.5	1.617	3424.5	0.05653			3435.6	-0.11527	3435.6	-0.13025	3435.6	-6.7131	3424.5	1.8204			3435.6	3.9016	3435.6	1.5592	3435.6	1.9783	3435.6	-2.3821			3406	-4.3812	3435.6	0.47084	3435.6	-1.2966
		6.30812	-0.04212			6.30812	-0.02719			0.70412	-0.005			3424.65	2.665	3424.65	0.39095	3424.65	-2.3583	3424.65	8.071			3435.72	1.9101	3435.72	-2.1189	3435.72	-1.683	3424.65	-5.1418			3435.72	-0.08225	3435.72	0.58835	3435.72	6.9953	3435.72	3.635			3406.2	-6.3014	3435.72	1.4835	3435.72	-0.27706
		6.34939	-0.04147			6.34939	-0.02856			0.70925	0.00504			3424.79	3.6944	3424.79	-3.5653	3424.79	2.6665	3424.79	4.0853			3435.84	2.9353	3435.84	1.8925	3435.84	-4.6531	3424.79	-0.10414			3435.84	-4.0661	3435.84	-0.38261	3435.84	3.0122	3435.84	1.6521			3406.39	-5.2213	3435.84	0.4964	3435.84	-3.2572
		6.39066	-0.03914			6.39066	-0.02931			0.7144	-0.00492			3424.94	-4.2761	3424.94	3.4783	3424.94	3.6912	3424.94	4.0993			3435.95	-3.0395	3435.95	0.90377	3435.95	0.37678	3424.94	0.9334			3435.95	-3.05	3435.95	-4.3537	3435.95	4.0292	3435.95	0.66912			3406.59	-1.141	3435.95	1.5095	3435.95	5.7631
		6.43194	-0.03883			6.43194	-0.03139			0.71953	-0.00675			3425.09	-0.24649	3425.09	4.5216	3425.09	4.7159	3425.09	5.1131			3436.07	-3.0144	3436.07	-4.085	3436.07	1.4065	3425.09	-0.02919			3436.07	-1.0339	3436.07	-5.3249	3436.07	1.0462	3436.07	-2.3139			3406.78	-9.0605	3436.07	-0.47708	3436.07	3.7837
		6.47321	-0.03919			6.47321	-0.03538			0.72468	-0.00173			3425.23	1.7832	3425.23	8.5647	3425.23	-0.25941	3425.23	7.1266			3436.19	-1.9893	3436.19	-1.0738	3436.19	-3.5638	3425.23	-7.9919			3436.19	-2.0179	3436.19	-5.2962	3436.19	0.06324	3436.19	1.703			3406.98	-2.9797	3436.19	4.5365	3436.19	-1.1954
		6.53852	-0.03993			6.53852	-0.03487			0.72982	-0.00233			3425.38	3.8129	3425.38	-0.39241	3425.38	-3.2347	3425.38	-1.8601			3436.3	0.03562	3436.3	-1.0626	3436.3	1.4658	3425.38	-5.9548			3436.3	-4.0019	3436.3	-0.26766	3436.3	-2.9197	3436.3	4.7198			3407.18	3.1012	3436.3	-0.44961	3436.3	-0.17417
		6.5798	-0.04272			6.5798	-0.03339			0.73496	0.00114			3425.53	-1.1574	3425.53	5.6502	3425.53	-3.2101	3425.53	1.153			3436.42	2.0605	3436.42	-3.0515	3436.42	-1.5048	3425.53	-3.9178			3436.42	-0.98599	3436.42	3.7608	3436.42	-3.9026	3436.42	-5.2635			3407.37	-8.8176	3436.42	0.56447	3436.42	3.8474
		6.62108	-0.04318			6.62108	-0.03451			0.7401	-0.01066			3425.67	1.8725	3425.67	-0.30733	3425.67	-0.18541	3425.67	5.1659			3436.54	4.0853	3436.54	-0.04038	3436.54	-2.4754	3425.67	4.1191			3436.54	5.0299	3436.54	-0.21093	3436.54	-0.88552	3436.54	-0.24676			3407.57	-6.7363	3436.54	-0.42122	3436.54	2.8693
		6.66237	-0.04269			6.66237	-0.03841			0.74524	0.00561			3425.82	-0.09763	3425.82	-4.2651	3425.82	-8.1608	3425.82	2.1785			3436.66	2.1101	3436.66	0.97067	3436.66	0.55384	3425.82	1.1558			3436.66	6.0458	3436.66	2.8173	3436.66	4.1316	3436.66	0.76987			3407.76	-1.6547	3436.66	-7.4067	3436.66	0.89147
		6.70812	-0.04022			6.70812	-0.04089			0.75037	0.00671			3425.97	2.9323	3425.97	-4.2232	3425.97	-5.1362	3425.97	-2.8091			3436.77	-3.8652	3436.77	-6.0183	3436.77	-2.417	3425.97	-5.8076			3436.77	-1.9384	3436.77	-5.1547	3436.77	3.1488	3436.77	-0.21356			3407.96	-0.57299	3436.77	-6.3919	3436.77	3.914
		6.77145	-0.03916			6.77145	-0.0419			0.75551	-0.00456			3426.11	5.9623	3426.11	-1.1814	3426.11	-6.1116	3426.11	-6.7969			3436.89	-3.8406	3436.89	-3.0074	3436.89	1.612	3426.11	-3.7712			3436.89	2.0774	3436.89	-0.12678	3436.89	-1.834	3436.89	-0.19706			3408.15	8.5089	3436.89	-3.3769	3436.89	3.9368
		6.81272	-0.03842			6.81272	-0.04747			0.76067	-0.00392			3426.26	1.9924	3426.26	-4.1399	3426.26	-4.087	3426.26	2.2151			3437.01	1.1839	3437.01	1.0036	3437.01	-1.359	3426.26	3.2651			3437.01	2.0931	3437.01	-1.099	3437.01	-1.8168	3437.01	-6.1806			3408.35	3.591	3437.01	2.6383	3437.01	2.9599
		6.85856	-0.04001			6.85856	-0.04713			0.7658	-0.00431			3426.41	6.0225	3426.41	-2.0986	3426.41	1.9375	3426.41	1.2269			3437.13	3.2084	3437.13	-0.98555	3437.13	-4.3302	3426.41	-2.6987			3437.13	1.1088	3437.13	-4.0713	3437.13	-1.7996	3437.13	-1.1642			3408.54	17.673	3437.13	6.6537	3437.13	5.9832
		6.89984	-0.0406			6.89984	-0.04784			0.77093	-0.00292			3426.55	7.0527	3426.55	-1.0576	3426.55	-1.0379	3426.55	-2.7616			3437.24	-0.76717	3437.24	-1.9747	3437.24	-0.30146	3426.55	-1.6627			3437.24	1.1244	3437.24	-2.0438	3437.24	5.2177	3437.24	0.85206			3408.74	5.7558	3437.24	3.6694	3437.24	6.0069
		6.94112	-0.04024			6.94112	-0.04801			0.77607	-0.00472			3426.7	7.0829	3426.7	-5.0168	3426.7	-2.0134	3426.7	-1.7503			3437.36	-0.74282	3437.36	-0.96389	3437.36	6.7272	3426.7	4.3731			3437.36	1.14	3437.36	-5.0164	3437.36	0.23496	3437.36	2.8683			3408.93	8.8384	3437.36	0.68523	3437.36	1.0309
		7.00817	-0.04005			7.00817	-0.05084			0.78122	-0.01083			3426.85	2.1132	3426.85	-3.9762	3426.85	0.01105	3426.85	-16.739			3437.48	0.28147	3437.48	0.04688	3437.48	5.7557	3426.85	1.4088			3437.48	2.1556	3437.48	-0.98919	3437.48	-1.7477	3437.48	-1.1155			3409.13	-7.0788	3437.48	-3.2987	3437.48	2.0551
		7.04945	-0.03954			7.04945	-0.04739			0.78636	0.00152			3426.99	4.1435	3426.99	0.06415	3426.99	-3.9645	3426.99	-8.7282			3437.6	4.3057	3437.6	2.0576	3437.6	-2.2159	3426.99	-2.5556			3437.6	-2.8289	3437.6	-4.9621	3437.6	-4.7304	3437.6	0.90059			3409.33	-1.9959	3437.6	-3.2824	3437.6	2.0796
		7.09072	-0.03748			7.09072	-0.04927			0.7915	-0.000194928			3427.14	4.1739	3427.14	1.1043	3427.14	0.05995	3427.14	-7.7175			3437.71	-3.6701	3437.71	-1.9317	3437.71	-2.1876	3427.14	1.4798			3437.71	2.1866	3437.71	-1.9351	3437.71	-3.713	3437.71	-1.0834			3409.52	6.0872	3437.71	-2.2659	3437.71	0.10433
		7.13199	-0.03783			7.13199	-0.04796			0.79664	0.0019			3427.29	6.2043	3427.29	-7.8559	3427.29	1.0844	3427.29	2.293			3437.83	-3.646	3437.83	-7.921	3437.83	0.84053	3427.29	1.515			3437.83	2.2021	3437.83	1.0917	3437.83	0.30441	3437.83	-3.0674			3409.72	0.1705	3437.83	-2.2492	3437.83	-1.8706
		7.17327	-0.03759			7.17327	-0.04939			0.80178	0.000279713			3427.43	5.2347	3427.43	-4.8162	3427.43	0.10874	3427.43	7.3033			3437.95	-1.622	3437.95	-4.9104	3437.95	-2.1314	3427.43	-4.4499			3437.95	1.2174	3437.95	2.1184	3437.95	-3.6782	3437.95	-0.05146			3409.91	2.2539	3437.95	-3.2323	3437.95	-1.8454
		7.23858	-0.03828			7.23858	-0.05437			0.80693	0.00553			3427.58	-1.7348	3427.58	-4.7768	3427.58	0.1331	3427.58	4.3134			3438.06	0.40197	3438.06	-3.8998	3438.06	3.8965	3427.58	2.585			3438.06	7.2328	3438.06	-2.8551	3438.06	-0.66069	3438.06	-2.0356			3410.11	4.3374	3438.06	-1.2151	3438.06	1.1801
		7.27987	-0.04072			7.27987	-0.05121			0.81207	0.00136			3427.73	-0.70432	3427.73	6.2624	3427.73	4.1574	3427.73	2.3233			3438.18	-2.5741	3438.18	-1.8892	3438.18	2.9244	3427.73	2.6198			3438.18	-0.75189	3438.18	-5.8286	3438.18	0.35681	3438.18	-2.0198			3410.3	-2.5789	3438.18	-0.19781	3438.18	0.20592
		7.32116	-0.04279			7.32116	-0.04996			0.8172	-0.00438			3427.87	1.3262	3427.87	8.3013	3427.87	3.1817	3427.87	-6.6669			3438.3	-1.5503	3438.3	2.1213	3438.3	-0.04788	3427.87	2.6544			3438.3	1.2634	3438.3	1.1976	3438.3	2.3743	3438.3	-0.0041			3410.5	-2.4951	3438.3	1.8197	3438.3	-3.7681
		7.36245	-0.04365			7.36245	-0.04905			0.82233	-0.00653			3428.02	-4.6432	3428.02	-1.66	3428.02	-5.794	3428.02	-1.6574			3438.42	-2.5264	3438.42	2.1318	3438.42	2.9797	3428.02	2.6888			3438.42	-3.7214	3438.42	9.2237	3438.42	1.3919	3438.42	3.0116			3410.69	7.5889	3438.42	-1.1626	3438.42	1.2582
		7.40822	-0.04267			7.40822	-0.0483			0.82747	0.000169763			3428.17	-3.6126	3428.17	-0.62151	3428.17	-3.7697	3428.17	-0.64805			3438.53	-2.5027	3438.53	2.1422	3438.53	11.007	3428.17	0.7231			3438.53	2.2938	3438.53	-1.7503	3438.53	-1.5905	3438.53	-2.9729			3410.89	-1.327	3438.53	2.8554	3438.53	0.28465
		7.47155	-0.04265			7.47155	-0.04889			0.83261	0.000899491			3428.31	-0.58197	3428.31	0.41673	3428.31	3.2545	3428.31	-5.6389			3438.65	0.52099	3438.65	6.1527	3438.65	4.0346	3428.31	-0.24279			3438.65	-2.6911	3438.65	1.2755	3438.65	-0.57291	3438.65	-0.95733			3411.09	3.7571	3438.65	-1.1265	3438.65	4.3114
		7.51282	-0.0439			7.51282	-0.05187			0.83774	-0.00527			3428.46	-3.5513	3428.46	-1.5453	3428.46	1.2787	3428.46	1.3701			3438.77	-1.4554	3438.77	-1.8369	3438.77	0.06187	3428.46	2.7912			3438.77	-3.676	3438.77	-1.6988	3438.77	1.4447	3438.77	1.0581			3411.28	-1.1585	3438.77	-0.1082	3438.77	-2.6617
		7.55859	-0.04656			7.55859	-0.05168			0.84286	-0.00375			3428.61	-2.5206	3428.61	4.4925	3428.61	1.3028	3428.61	3.3789			3438.89	-6.4318	3438.89	-2.8266	3438.89	0.08902	3428.61	5.825			3438.89	-4.661	3438.89	3.3267	3438.89	0.46242	3438.89	4.0735			3411.48	-1.0741	3438.89	1.9103	3438.89	-1.6346
		7.59987	-0.04746			7.59987	-0.05131			0.848	0.00171			3428.75	-3.4899	3428.75	-8.47	3428.75	4.327	3428.75	4.3875			3439	-9.4083	3439	-2.8163	3439	0.11606	3428.75	3.8586			3439	0.35404	3439	2.3521	3439	3.4801	3439	-3.9111			3411.67	-13.99	3439	-1.071	3439	-2.6072
		7.64116	-0.04885			7.64116	-0.0483			0.85313	0.00174			3428.9	-5.4592	3428.9	-3.4327	3428.9	3.3511	3428.9	-1.604			3439.12	-8.3848	3439.12	-3.806	3439.12	-2.857	3428.9	-1.108			3439.12	2.369	3439.12	2.3773	3439.12	-2.5021	3439.12	-1.8959			3411.87	-1.9049	3439.12	-6.0521	3439.12	-2.5797
		7.70826	-0.04941			7.70826	-0.04888			0.85826	-0.00386			3429.05	-6.4285	3429.05	-1.3957	3429.05	3.3752	3429.05	1.4043			3439.24	-7.3614	3439.24	-3.7957	3439.24	-0.83022	3429.05	1.9253			3439.24	1.3839	3439.24	-1.5976	3439.24	0.51565	3439.24	-4.8807			3412.06	6.1799	3439.24	-4.0331	3439.24	-5.5519
		7.74953	-0.04976			7.74953	-0.05125			0.8634	0.000172817			3429.19	4.6023	3429.19	-1.3588	3429.19	3.3992	3429.19	-0.5876			3439.35	-6.338	3439.35	-1.7854	3439.35	1.1965	3429.19	0.95845			3439.35	2.3988	3439.35	-2.5726	3439.35	-1.4665	3439.35	-4.8655			3412.26	17.265	3439.35	0.98618	3439.35	0.47607
		7.79081	-0.04964			7.79081	-0.04751			0.86854	0.003			3429.34	-3.3669	3429.34	-3.3223	3429.34	-0.57678	3429.34	4.4204			3439.47	-5.3147	3439.47	-0.77522	3439.47	-6.777	3429.34	-0.0086			3439.47	1.4136	3439.47	-0.54785	3439.47	5.5513	3439.47	-5.8504			3412.45	3.3497	3439.47	2.0056	3439.47	5.5042
		7.83209	-0.05032			7.83209	-0.0482			0.87367	-0.00394			3429.49	-11.336	3429.49	-1.2859	3429.49	-0.55279	3429.49	6.4281			3439.59	-3.2914	3439.59	0.23497	3439.59	-4.7505	3429.49	0.02418			3439.59	0.42841	3439.59	4.4768	3439.59	-0.43084	3439.59	-5.8354			3412.65	11.435	3439.59	-1.9748	3439.59	4.5326
		7.87336	-0.05102			7.87336	-0.04918			0.87882	-0.00539			3429.63	-5.3054	3429.63	-5.2498	3429.63	-3.5288	3429.63	-1.5642			3439.71	-3.2682	3439.71	-2.7549	3439.71	1.2758	3429.63	-3.9432			3439.71	-6.5568	3439.71	3.5013	3439.71	0.58706	3439.71	-4.8205			3412.84	3.5199	3439.71	-0.955	3439.71	0.56112
		7.93863	-0.05182			7.93863	-0.04958			0.88397	-0.00491			3429.78	-3.2745	3429.78	0.78604	3429.78	3.4951	3429.78	2.4432			3439.82	-3.245	3439.82	2.2553	3439.82	2.302	3429.78	2.0892			3439.82	-3.5421	3439.82	1.5256	3439.82	2.605	3439.82	-3.8056			3413.04	-9.3948	3439.82	0.06496	3439.82	2.5898
		7.97991	-0.05355			7.97991	-0.04902			0.88912	0.00353			3429.93	-3.2437	3429.93	3.8217	3429.93	0.51897	3429.93	2.4505			3439.94	0.77809	3439.94	2.2654	3439.94	5.3281	3429.93	1.1215			3439.94	1.4725	3439.94	-1.4502	3439.94	4.623	3439.94	0.20923			3413.24	-7.3095	3439.94	1.0851	3439.94	3.6187
		8.02119	-0.05102			8.02119	-0.04873			0.89426	-0.00211			3430.07	-0.2129	3430.07	0.85706	3430.07	1.5428	3430.07	5.4577			3440.06	-6.1988	3440.06	-0.72453	3440.06	2.3541	3430.07	5.1536			3440.06	0.48713	3440.06	-4.4262	3440.06	5.641	3440.06	1.224			3413.43	-5.2241	3440.06	1.1054	3440.06	-3.3522
		8.06248	-0.04948			8.06248	-0.04703			0.89939	-0.00289			3430.22	3.8179	3430.22	0.89222	3430.22	5.5666	3430.22	6.4647			3440.18	-6.1758	3440.18	0.28554	3440.18	6.3799	3430.22	0.18552			3440.18	1.5017	3440.18	-5.4023	3440.18	2.659	3440.18	-3.7613			3413.63	-18.139	3440.18	-1.8741	3440.18	-3.323
		8.1083	-0.0471			8.1083	-0.04636			0.90454	-0.00279			3430.37	-3.1512	3430.37	2.9271	3430.37	-1.4096	3430.37	0.47155			3440.29	-9.1528	3440.29	2.2956	3440.29	8.4057	3430.37	5.2173			3440.29	6.5162	3440.29	-3.3786	3440.29	1.6771	3440.29	0.25333			3413.82	-25.053	3440.29	1.1465	3440.29	-3.2935
		8.17163	-0.04721			8.17163	-0.0468			0.90968	0.00668			3430.51	0.87961	3430.51	-1.0382	3430.51	-1.3858	3430.51	-4.5217			3440.41	-5.1299	3440.41	-3.6944	3440.41	1.4313	3430.51	1.2488			3440.41	-3.4693	3440.41	-2.355	3440.41	1.6952	3440.41	-3.7321			3414.02	-20.967	3440.41	5.1673	3440.41	-2.264
		8.2129	-0.04667			8.2129	-0.05099			0.91483	-0.00566			3430.66	4.9105	3430.66	-2.0037	3430.66	-4.3621	3430.66	-3.5152			3440.53	-6.107	3440.53	-3.6844	3440.53	4.4568	3430.66	-0.71975			3440.53	-6.4548	3440.53	-1.3316	3440.53	-1.2867	3440.53	-3.7176			3414.21	-11.882	3440.53	-1.8117	3440.53	0.76574
		8.25867	-0.04858			8.25867	-0.04771			0.91997	-0.00237			3430.81	0.94129	3430.81	-1.9695	3430.81	1.6616	3430.81	1.4912			3440.65	-3.0841	3440.65	-0.67444	3440.65	6.4821	3430.81	5.3115			3440.65	-10.44	3440.65	-0.30837	3440.65	-3.2685	3440.65	-2.7031			3414.41	-11.796	3440.65	-4.7906	3440.65	9.7956
		8.29995	-0.04906			8.29995	-0.04655			0.92513	-0.000262955			3430.95	0.97213	3430.95	-0.93555	3430.95	-0.31473	3430.95	1.4975			3440.76	-5.0613	3440.76	-4.6645	3440.76	2.5074	3430.95	7.3425			3440.76	-4.4261	3440.76	-4.2853	3440.76	0.74965	3440.76	-4.6887			3414.6	-18.71	3440.76	-3.7693	3440.76	10.826
		8.34123	-0.04921			8.34123	-0.04366			0.93027	0.00901			3431.1	-1.997	3431.1	-2.9018	3431.1	-2.2911	3431.1	0.50369			3440.88	-3.0385	3440.88	0.34545	3440.88	2.5325	3431.1	3.3734			3440.88	1.5883	3440.88	-5.2623	3440.88	1.7679	3440.88	-1.6744			3414.8	-4.6239	3440.88	0.2522	3440.88	1.8558
		8.40834	-0.04902			8.40834	-0.03879			0.93542	-0.00143			3431.25	1.0338	3431.25	-0.8683	3431.25	2.7325	3431.25	-3.4903			3441	-5.0158	3441	-4.6446	3441	3.5575	3431.25	3.4041			3441	0.60253	3441	1.7605	3441	-1.2139	3441	6.3399			3415	-4.5379	3441	3.2738	3441	1.8861
		8.44961	-0.0486			8.44961	-0.03537			0.94056	-0.00739			3431.39	3.0646	3431.39	-6.835	3431.39	2.756	3431.39	-0.4844			3441.11	-6.9931	3441.11	-4.6347	3441.11	5.5824	3431.39	0.43463			3441.11	0.61677	3441.11	-1.2169	3441.11	-4.1956	3441.11	5.3541			3415.19	-9.4518	3441.11	3.2956	3441.11	-3.0834
		8.49089	-0.04807			8.49089	-0.03535			0.94569	-0.00523			3431.54	1.0954	3431.54	-3.802	3431.54	1.7796	3431.54	0.52136			3441.23	-7.9704	3441.23	-0.62485	3441.23	2.6072	3431.54	-4.535			3441.23	-4.369	3441.23	2.8056	3441.23	-9.1772	3441.23	-1.6317			3415.39	-7.3657	3441.23	0.3175	3441.23	-1.0528
		8.53216	-0.04895			8.53216	-0.03746			0.95084	0.00567			3431.69	-0.87376	3431.69	1.2308	3431.69	-1.1969	3431.69	-2.473			3441.35	-9.9478	3441.35	3.385	3441.35	2.6319	3431.69	-1.5049			3441.35	-4.3549	3441.35	-2.172	3441.35	-2.1589	3441.35	-2.6176			3415.58	-5.2795	3441.35	1.3396	3441.35	2.9779
		8.57343	-0.04936			8.57343	-0.03899			0.95599	-0.00362			3431.83	-3.843	3431.83	0.26338	3431.83	-1.1735	3431.83	-3.4675			3441.47	0.07478	3441.47	-1.6051	3441.47	-1.3436	3431.83	-1.4749			3441.47	-0.34075	3441.47	-5.1498	3441.47	-2.1405	3441.47	-5.6036			3415.78	-1.1933	3441.47	2.3618	3441.47	2.0087
		8.63865	-0.0501			8.63865	-0.03726			0.96113	-0.00181			3431.98	1.1878	3431.98	2.2957	3431.98	7.8499	3431.98	-2.4621			3441.58	-8.9027	3441.58	-4.5953	3441.58	-6.3192	3431.98	0.55496			3441.58	-2.3267	3441.58	-4.1278	3441.58	0.87795	3441.58	-3.5896			3415.97	-6.1069	3441.58	-0.61585	3441.58	-3.9603
		8.67994	-0.05259			8.67994	-0.03861			0.96627	-0.0057			3432.13	-1.7814	3432.13	1.3278	3432.13	5.8733	3432.13	-6.4568			3441.7	-3.8802	3441.7	-2.5855	3441.7	-1.2949	3432.13	-4.4154			3441.7	-4.3126	3441.7	-7.1059	3441.7	-0.10359	3441.7	-5.5757			3416.17	-11.021	3441.7	-4.5933	3441.7	-0.92926
		8.72122	-0.05372			8.72122	-0.03845			0.97141	0.00118			3432.27	1.2493	3432.27	-6.6403	3432.27	-4.1033	3432.27	1.5484			3441.82	-3.8577	3441.82	-3.5757	3441.82	-0.27072	3432.27	1.6141			3441.82	-10.299	3441.82	-6.0842	3441.82	1.9149	3441.82	-5.5618			3416.36	-14.934	3441.82	-0.57068	3441.82	0.10193
		8.76251	-0.05382			8.76251	-0.03863			0.97657	-0.00844			3432.42	2.2801	3432.42	1.3913	3432.42	-6.08	3432.42	5.5534			3441.94	-1.8352	3441.94	0.4341	3441.94	-10.247	3432.42	-3.3567			3441.94	-4.2847	3441.94	0.93737	3441.94	-2.0666	3441.94	-0.548			3416.56	-6.8477	3441.94	1.4521	3441.94	-0.86677
		8.80838	-0.05253			8.80838	-0.03723			0.9817	-0.0054			3432.57	-5.6892	3432.57	3.4228	3432.57	-1.0567	3432.57	4.5584			3442.05	1.1872	3442.05	3.4439	3442.05	-8.2227	3432.57	-0.32754			3442.05	-0.27075	3442.05	-6.0412	3442.05	-2.048	3442.05	-2.5342			3416.75	5.2388	3442.05	0.47505	3442.05	-3.8354
		8.87171	-0.05294			8.87171	-0.03476			0.98684	0.00182			3432.71	-5.6585	3432.71	6.4539	3432.71	-4.0335	3432.71	6.5632			3442.17	-3.7904	3442.17	2.4537	3442.17	-2.1989	3432.71	-4.2986			3442.17	0.74314	3442.17	-9.0199	3442.17	-3.0294	3442.17	-6.5205			3416.95	-4.6747	3442.17	-0.50188	3442.17	-3.8038
		8.91298	-0.05225			8.91298	-0.03067			0.99199	-0.000369655			3432.86	-4.6278	3432.86	5.4849	3432.86	-5.0102	3432.86	4.5679			3442.29	7.2319	3442.29	0.46341	3442.29	-2.1752	3432.86	-0.26986			3442.29	-0.24302	3442.29	-7.9988	3442.29	-2.0108	3442.29	-4.5069			3417.15	-5.5881	3442.29	0.52133	3442.29	-1.7722
		8.95868	-0.05305			8.95868	-0.02954			0.99714	-0.00576			3433.01	-0.59713	3433.01	4.5156	3433.01	-3.9871	3433.01	-0.42744			3442.4	0.25422	3442.4	-1.5268	3442.4	-1.1516	3433.01	0.75872			3442.4	-3.2292	3442.4	-2.9779	3442.4	-2.9921	3442.4	1.5067			3417.34	0.49855	3442.4	-1.4553	3442.4	1.2595
		8.99996	-0.05285			8.99996	-0.0287			1.00229	-0.00559			3433.15	2.4335	3433.15	2.5461	3433.15	-1.9639	3433.15	-3.4229			3442.52	-0.7235	3442.52	-5.5171	3442.52	2.8718	3433.15	1.7871			3442.52	-2.2154	3442.52	-2.957	3442.52	3.0266	3442.52	0.52025			3417.54	-1.4148	3442.52	-1.4319	3442.52	-2.7087
		9.04124	-0.05338			9.04124	-0.02878			1.00741	0.00611			3433.3	4.4641	3433.3	-3.4236	3433.3	0.05922	3433.3	-2.4185			3442.64	-1.7012	3442.64	-7.5074	3442.64	5.8952	3433.3	0.81534			3442.64	-1.2017	3442.64	-2.9364	3442.64	-2.9547	3442.64	-4.4663			3417.73	-6.3281	3442.64	3.5918	3442.64	-2.6768
		9.10838	-0.05394			9.10838	-0.02735			1.01256	0.00417			3433.45	6.4947	3433.45	1.6064	3433.45	1.0823	3433.45	-4.4141			3442.76	1.321	3442.76	-8.4976	3442.76	3.9184	3433.45	-1.1566			3442.76	0.812	3442.76	-0.91586	3442.76	-1.936	3442.76	-7.4528			3417.93	4.7587	3442.76	-0.38452	3442.76	1.3551
		9.14965	-0.05396			9.14965	-0.02875			1.0177	-0.00465			3433.59	1.5253	3433.59	6.6362	3433.59	-3.8946	3433.59	-3.4098			3442.87	3.3432	3442.87	0.51207	3442.87	1.9415	3433.59	-0.12875			3442.87	8.8257	3442.87	-2.8955	3442.87	0.08283	3442.87	-2.4394			3418.12	-2.1545	3442.87	-2.3607	3442.87	-1.6128
		9.19093	-0.05287			9.19093	-0.02765			1.02282	-0.00459			3433.74	-4.4442	3433.74	-0.33419	3433.74	4.1284	3433.74	-5.4057			3442.99	0.36537	3442.99	-2.4782	3442.99	0.96449	3433.74	-2.1011			3442.99	5.8393	3442.99	-7.8753	3442.99	1.1017	3442.99	-2.4261			3418.32	-5.0677	3442.99	-4.3367	3442.99	-0.58065
		9.2322	-0.05221			9.2322	-0.02833			1.02796	0.00206			3433.89	1.5864	3433.89	-4.3048	3433.89	6.1513	3433.89	-2.4016			3443.11	4.3875	3443.11	-0.46851	3443.11	-2.0126	3433.89	0.92645			3443.11	3.8529	3443.11	-1.8552	3443.11	-3.8795	3443.11	-3.4128			3418.51	6.0191	3443.11	-0.31257	3443.11	5.4516
		9.27347	-0.05195			9.27347	-0.02816			1.0331	-0.00123			3434.03	1.6168	3434.03	-0.27569	3434.03	0.1743	3434.03	0.60242			3443.23	0.40965	3443.23	0.54119	3443.23	5.0101	3434.03	-1.0462			3443.23	-1.1336	3443.23	-3.8353	3443.23	0.1394	3443.23	-0.39959			3418.71	22.106	3443.23	-1.2883	3443.23	2.4839
		9.33865	-0.05096			9.33865	-0.03072			1.03823	-0.0046			3434.18	-1.3527	3434.18	3.7532	3434.18	-4.8028	3434.18	-1.3937			3443.34	6.4318	3443.34	3.5509	3443.34	4.0327	3434.18	-4.0191			3443.34	-1.12	3443.34	-1.8155	3443.34	4.1583	3443.34	1.6136			3418.91	13.193	3443.34	-1.264	3443.34	3.5162
		9.37994	-0.05301			9.37994	-0.02845			1.04337	-2.54635e-05			3434.33	-0.32227	3434.33	4.7819	3434.33	5.2201	3434.33	0.6102			3443.46	3.4538	3443.46	5.5606	3443.46	3.0553	3434.33	-3.9921			3443.46	1.8935	3443.46	0.20409	3443.46	2.1773	3443.46	0.62672			3419.1	14.28	3443.46	4.7605	3443.46	5.5486
		9.42122	-0.0536			9.42122	-0.02649			1.04852	0.00429			3434.47	1.7081	3434.47	2.8104	3434.47	4.2429	3434.47	-4.386			3443.58	3.4759	3443.58	3.5703	3443.58	2.0777	3434.47	-4.9653			3443.58	3.9069	3443.58	-6.7764	3443.58	1.1963	3443.58	-3.3602			3419.3	-6.6332	3443.58	3.785	3443.58	5.5811
		9.46251	-0.05388			9.46251	-0.02624			1.05366	0.0025			3434.62	2.7385	3434.62	0.83863	3434.62	2.2658	3434.62	-3.3823			3443.7	4.4979	3443.7	-0.42001	3443.7	-2.9	3434.62	0.06137			3443.7	0.92034	3443.7	1.2429	3443.7	4.2153	3443.7	1.6528			3419.49	2.4538	3443.7	1.8097	3443.7	-0.38632
		9.5084	-0.05108			9.5084	-0.02715			1.05879	-0.0055			3434.77	3.7688	3434.77	-0.13334	3434.77	3.2885	3434.77	-5.3787			3443.81	4.5199	3443.81	-1.4103	3443.81	-0.87786	3434.77	-0.91217			3443.81	-1.0663	3443.81	1.2621	3443.81	1.2343	3443.81	0.66584			3419.69	-1.4592	3443.81	5.8345	3443.81	-0.35372
		9.57173	-0.05046			9.57173	-0.02448			1.06393	-0.00455			3434.91	1.7991	3434.91	1.8945	3434.91	-0.6887	3434.91	-0.37511			3443.93	-5.4581	3443.93	2.5994	3443.93	4.1442	3434.91	-0.88589			3443.93	2.9471	3443.93	5.2811	3443.93	-0.74661	3443.93	-0.32122			3419.88	0.62787	3443.93	-2.1405	3443.93	0.67894
		9.613	-0.04981			9.613	-0.02871			1.06908	0.00756			3435.06	-2.1707	3435.06	-2.0779	3435.06	-1.666	3435.06	-0.3716			3444.05	0.5639	3444.05	-0.39092	3444.05	3.1661	3435.06	-0.85978			3444.05	2.9604	3444.05	4.3	3444.05	4.2725	3444.05	-0.30832			3420.08	6.7149	3444.05	-2.1155	3444.05	-3.2883
		9.6587	-0.04972			9.6587	-0.02949			1.07423	0.000831825			3435.21	-2.1404	3435.21	-1.0506	3435.21	-0.64329	3435.21	3.6318			3444.16	3.5859	3444.16	-0.38122	3444.16	6.188	3435.21	1.1662			3444.16	2.9737	3444.16	5.3188	3444.16	4.2916	3444.16	-4.2955			3420.27	-6.198	3444.16	-1.0904	3444.16	-4.2556
		9.69998	-0.04853			9.69998	-0.03006			1.07937	-0.00167			3435.35	-1.1103	3435.35	3.9766	3435.35	0.37936	3435.35	3.6352			3444.28	1.6078	3444.28	2.6285	3444.28	12.21	3435.35	-0.80808			3444.28	1.987	3444.28	4.3374	3444.28	0.31081	3444.28	2.7173			3420.47	1.8891	3444.28	-4.0652	3444.28	2.7772
		9.74127	-0.04386			9.74127	-0.03044			1.08451	-0.000425784			3435.5	-1.0801	3435.5	0.00352	3435.5	-0.59801	3435.5	0.63857			3444.4	-1.3703	3444.4	6.6382	3444.4	4.2313	3435.5	1.2175			3444.4	3.0002	3444.4	1.3559	3444.4	3.33	3444.4	6.7301			3420.66	21.976	3444.4	-1.0398	3444.4	2.8101
		9.80842	-0.03229			9.80842	-0.03111			1.08964	0.00589			3435.65	1.95	3435.65	4.0302	3435.65	-0.57542	3435.65	-4.3581			3444.52	0.65161	3444.52	4.6479	3444.52	1.2528	3435.65	9.2429			3444.52	0.01342	3444.52	1.3742	3444.52	-2.6507	3444.52	1.7428			3420.86	5.0634	3444.52	-2.0144	3444.52	-4.1571
		9.8497	-0.02391			9.8497	-0.03024			1.09478	-0.00571			3435.79	1.98	3435.79	0.05676	3435.79	3.4471	3435.79	-7.3549			3444.63	1.6735	3444.63	9.6576	3444.63	-0.72584	3435.79	-0.73183			3444.63	1.0266	3444.63	-0.60763	3444.63	-5.6315	3444.63	0.75551			3421.06	-10.849	3444.63	-0.98885	3444.63	-0.12415
		9.89097	-0.04945			9.89097	-0.03079			1.09992	-0.00749			3435.94	2.01	3435.94	0.08306	3435.94	2.4697	3435.94	-4.3517			3444.75	3.6954	3444.75	0.66737	3444.75	3.2954	3435.94	3.2932			3444.75	1.0397	3444.75	1.4104	3444.75	-6.6122	3444.75	-3.2319			3421.25	3.2378	3444.75	0.03678	3444.75	1.9088
		9.93224	-0.03755			9.93224	-0.03214			1.10504	0.00173			3436.09	2.04	3436.09	0.10915	3436.09	1.4922	3436.09	-3.3486			3444.87	4.7172	3444.87	-1.3229	3444.87	2.3166	3436.09	5.3181			3444.87	0.05287	3444.87	0.42833	3444.87	-2.5929	3444.87	1.7807			3421.45	14.325	3444.87	1.0625	3444.87	-1.0582
		9.97352	-0.03229			9.97352	-0.03347			1.11018	0.00615			3436.23	-2.9301	3436.23	0.13502	3436.23	4.5146	3436.23	-1.3455			3444.99	5.7391	3444.99	0.68686	3444.99	0.33764	3436.23	-3.6571			3444.99	1.066	3444.99	1.4461	3444.99	3.4265	3444.99	-2.2067			3421.64	3.4122	3444.99	-2.9117	3444.99	-2.0252
		10.0387	-0.09038			10.0387	-0.03369			1.11532	-0.00479			3436.38	-2.9002	3436.38	-4.8393	3436.38	2.5371	3436.38	2.6576			3445.1	6.7609	3445.1	5.6966	3445.1	-5.6414	3436.38	-4.6326			3445.1	1.079	3445.1	1.4637	3445.1	1.4459	3445.1	0.80582			3421.84	6.4994	3445.1	-2.8858	3445.1	-0.99218
		10.08	-0.08979			10.08	-0.03618			1.12047	-0.00362			3436.52	0.12964	3436.52	-2.8139	3436.52	3.5595	3436.52	6.6606			3445.22	1.7827	3445.22	1.7064	3445.22	1.3794	3436.52	-4.6082			3445.22	5.0921	3445.22	1.4812	3445.22	2.4653	3445.22	7.8183			3422.03	-1.4133	3445.22	0.14025	3445.22	1.0409
		10.1213	-0.08756			10.1213	-0.03792			1.1256	-0.0031			3436.67	4.1594	3436.67	-0.7886	3436.67	1.5819	3436.67	-2.3364			3445.34	-2.1955	3445.34	5.7162	3445.34	3.4001	3436.67	2.4161			3445.34	0.10508	3445.34	1.4986	3445.34	1.4847	3445.34	8.8307			3422.23	-12.326	3445.34	1.1663	3445.34	2.074
		10.1626	-0.08348			10.1626	-0.0391			1.13074	0.00492			3436.82	0.18917	3436.82	-1.7636	3436.82	-0.39578	3436.82	-5.3334			3445.45	-0.17368	3445.45	2.726	3445.45	5.4207	3436.82	-0.55989			3445.45	2.1181	3445.45	-4.4842	3445.45	0.5042	3445.45	11.843			3422.42	-15.239	3445.45	0.19252	3445.45	4.107
		10.2084	-0.08143			10.2084	-0.03663			1.13588	-0.00596			3436.96	-2.7811	3436.96	-2.7387	3436.96	-2.3735	3436.96	-2.3305			3445.57	6.8481	3445.57	-2.2642	3445.57	-3.5588	3436.96	0.464			3445.57	2.131	3445.57	-1.4671	3445.57	-5.4763	3445.57	7.8555			3422.62	-13.152	3445.57	-0.78122	3445.57	-2.8599
		10.2718	-0.08013			10.2718	-0.0398			1.14102	-0.00833			3437.11	0.2485	3437.11	-1.7141	3437.11	-5.3512	3437.11	-1.3276			3445.69	5.8699	3445.69	1.7456	3445.69	-0.53836	3437.11	1.4877			3445.69	-0.85602	3445.69	-3.4501	3445.69	7.5432	3445.69	5.8678			3422.82	-11.064	3445.69	-6.7549	3445.69	-1.8267
		10.313	-0.07855			10.313	-0.04197			1.14616	0.00258			3437.26	-0.72191	3437.26	-2.6897	3437.26	2.6711	3437.26	-5.3247			3445.81	7.8917	3445.81	1.7554	3445.81	-2.5181	3437.26	-0.48872			3445.81	1.1569	3445.81	-2.4333	3445.81	2.5628	3445.81	-0.11987			3423.01	6.0231	3445.81	-2.7284	3445.81	-1.7936
		10.3587	-0.07906			10.3587	-0.03701			1.15129	0.00464			3437.4	-1.6924	3437.4	-0.66542	3437.4	-1.3067	3437.4	-0.32183			3445.92	3.9134	3445.92	0.76526	3445.92	-4.4979	3437.4	5.5347			3445.92	1.1698	3445.92	-0.41655	3445.92	1.5824	3445.92	1.8924			3423.21	3.1104	3445.92	2.2981	3445.92	1.2395
		10.4	-0.07716			10.4	-0.03577			1.15644	0.00136			3437.55	1.3371	3437.55	-0.64139	3437.55	-1.2844	3437.55	0.68102			3446.04	-6.0648	3446.04	-5.2249	3446.04	-4.4778	3437.55	1.5579			3446.04	-1.8173	3446.04	-0.39998	3446.04	2.602	3446.04	3.9046			3423.4	-3.8022	3446.04	3.3246	3446.04	-1.7274
		10.4413	-0.07626			10.4413	-0.03528			1.16159	-0.00571			3437.7	1.3666	3437.7	-1.6176	3437.7	-3.2623	3437.7	-0.31615			3446.16	-1.0431	3446.16	-4.215	3446.16	-0.45783	3437.7	-0.41903			3446.16	-2.8045	3446.16	-3.3835	3446.16	-0.37836	3446.16	0.91681			3423.6	2.2851	3446.16	0.35131	3446.16	-1.6942
		10.5084	-0.07452			10.5084	-0.03466			1.16672	0.00495			3437.84	-0.60406	3437.84	0.40607	3437.84	-1.2401	3437.84	-1.3133			3446.28	-1.0213	3446.28	-2.2051	3446.28	-2.438	3437.84	-0.39613			3446.28	1.2083	3446.28	-2.3672	3446.28	4.6413	3446.28	6.929			3423.79	-2.6275	3446.28	-0.62196	3446.28	-3.6611
		10.5497	-0.07426			10.5497	-0.03609			1.17186	0.0042			3437.99	-4.5747	3437.99	-0.5705	3437.99	0.78202	3437.99	-3.3105			3446.39	0.00040718	3446.39	-1.1952	3446.39	-1.4182	3437.99	3.6266			3446.39	-2.7788	3446.39	1.649	3446.39	1.661	3446.39	5.9411			3423.99	3.4599	3446.39	-3.5951	3446.39	-3.628
		10.5909	-0.07273			10.5909	-0.03667			1.177	-0.00704			3438.14	-8.5455	3438.14	1.4527	3438.14	-1.1959	3438.14	-3.3077			3446.51	6.0221	3446.51	3.8148	3446.51	-1.3985	3438.14	1.6492			3446.51	-1.7661	3446.51	1.6651	3446.51	1.6807	3446.51	3.9532			3424.18	1.5473	3446.51	-1.5683	3446.51	-2.5949
		10.6322	-0.07063			10.6322	-0.03718			1.18213	-0.00474			3438.28	-2.5162	3438.28	3.4758	3438.28	1.8262	3438.28	0.69509			3446.63	6.0439	3446.63	2.8247	3446.63	0.62105	3438.28	-4.3284			3446.63	-2.7533	3446.63	1.681	3446.63	-0.29952	3446.63	6.9653			3424.38	-4.3653	3446.63	1.4587	3446.63	-3.5618
		10.6735	-0.06923			10.6735	-0.04059			1.18727	-0.000248453			3438.43	-2.4871	3438.43	4.4986	3438.43	0.84826	3438.43	1.6979			3446.74	0.0656	3446.74	-2.1653	3446.74	4.6405	3438.43	-3.3061			3446.74	1.2595	3446.74	-5.3031	3446.74	0.72026	3446.74	1.9773			3424.57	-2.2779	3446.74	-6.5143	3446.74	2.4713
		10.7387	-0.06683			10.7387	-0.03872			1.19242	0.000730268			3438.58	-5.458	3438.58	1.5213	3438.58	5.8703	3438.58	4.7007			3446.86	4.0873	3446.86	0.84474	3446.86	3.6599	3438.58	3.716			3446.86	3.2722	3446.86	-2.2874	3446.86	2.7401	3446.86	7.9893			3424.77	-5.1905	3446.86	-5.4872	3446.86	-4.4956
		10.78	-0.06541			10.78	-0.03966			1.19757	-0.00923			3438.72	0.57108	3438.72	4.5438	3438.72	4.8923	3438.72	-1.2965			3446.98	4.1091	3446.98	-2.1452	3446.98	2.6791	3438.72	2.7379			3446.98	2.2849	3446.98	2.7282	3446.98	0.7599	3446.98	6.0013			3424.97	-13.103	3446.98	-0.46008	3446.98	-5.4625
		10.8213	-0.06415			10.8213	-0.03972			1.20271	-0.0049			3438.87	-4.3999	3438.87	-0.43397	3438.87	1.9143	3438.87	-2.2937			3447.1	-0.86921	3447.1	-1.1352	3447.1	8.6983	3438.87	1.7597			3447.1	3.2976	3447.1	-2.2564	3447.1	0.77975	3447.1	6.0133			3425.16	-10.016	3447.1	-2.4329	3447.1	0.57055
		10.8626	-0.06132			10.8626	-0.04055			1.20784	0.0036			3439.02	-3.371	3439.02	0.58812	3439.02	2.9362	3439.02	2.7091			3447.21	-3.8475	3447.21	-1.1251	3447.21	6.7174	3439.02	-1.2187			3447.21	0.31031	3447.21	-2.241	3447.21	1.7996	3447.21	-0.97478			3425.36	-11.928	3447.21	-0.4056	3447.21	1.6036
		10.9084	-0.06111			10.9084	-0.04088			1.21298	-0.00284			3439.16	-5.3421	3439.16	1.61	3439.16	-1.0418	3439.16	-0.28806			3447.33	-3.8258	3447.33	-1.115	3447.33	2.7364	3439.16	-5.1972			3447.33	-2.677	3447.33	2.7742	3447.33	2.8195	3447.33	2.0371			3425.55	-9.8407	3447.33	1.6217	3447.33	-2.3634
		10.9717	-0.06036			10.9717	-0.04208			1.21813	-0.00816			3439.31	-2.3133	3439.31	0.63173	3439.31	-4.0199	3439.31	2.7148			3447.45	-2.804	3447.45	-4.1048	3447.45	-2.2448	3439.31	-2.1759			3447.45	-5.6644	3447.45	2.7894	3447.45	3.8395	3447.45	9.049			3425.75	3.2468	3447.45	1.6491	3447.45	-5.3304
		11.013	-0.0597			11.013	-0.04398			1.22328	-0.00654			3439.46	-3.2846	3439.46	-4.3467	3439.46	-8.998	3439.46	2.7176			3447.57	4.2177	3447.57	-2.0947	3447.57	-4.226	3439.46	-3.1547			3447.57	3.3483	3447.57	-3.1956	3447.57	8.8594	3447.57	3.0609			3425.94	7.3343	3447.57	-2.3235	3447.57	-7.2975
		11.0587	-0.06092			11.0587	-0.0457			1.2284	0.00392			3439.6	-4.2559	3439.6	-1.3254	3439.6	-3.9762	3439.6	3.7205			3447.68	1.2394	3447.68	0.91553	3447.68	3.7927	3439.6	1.8663			3447.68	2.3609	3447.68	0.81927	3447.68	5.8794	3447.68	7.0727			3426.14	10.422	3447.68	-0.29596	3447.68	-6.2646
		11.1	-0.06117			11.1	-0.04683			1.23354	0.00311			3439.75	0.77275	3439.75	1.6958	3439.75	-1.9543	3439.75	2.7234			3447.8	3.2612	3447.8	-2.0742	3447.8	1.8113	3439.75	4.8872			3447.8	-1.6265	3447.8	-1.1659	3447.8	-1.1006	3447.8	9.0845			3426.33	-4.4907	3447.8	0.73159	3447.8	2.7683
		11.1413	-0.06133			11.1413	-0.04686			1.23869	-0.00611			3439.9	-0.19869	3439.9	0.71676	3439.9	-0.93251	3439.9	-2.2737			3447.92	1.2829	3447.92	2.936	3447.92	1.8298	3439.9	-0.0921			3447.92	4.3861	3447.92	-2.1513	3447.92	-2.0806	3447.92	-2.9037			3426.53	10.597	3447.92	0.75919	3447.92	-6.1988
		11.2084	-0.06046			11.2084	-0.0475			1.24383	-0.00263			3440.04	-5.1702	3440.04	3.7376	3440.04	6.0893	3440.04	2.7293			3448.04	-0.69532	3448.04	-3.0537	3448.04	-0.15178	3440.04	-2.0715			3448.04	4.3987	3448.04	0.86332	3448.04	2.9395	3448.04	-0.89188			3426.73	8.6844	3448.04	2.7868	3448.04	-8.166
		11.2497	-0.06098			11.2497	-0.04685			1.24897	0.00343			3440.19	-3.1417	3440.19	2.7582	3440.19	-5.8889	3440.19	-3.2677			3448.15	4.3264	3448.15	-2.0434	3448.15	-4.1335	3440.19	-1.0511			3448.15	-4.5887	3448.15	-0.12221	3448.15	2.9596	3448.15	4.1199			3426.92	-4.228	3448.15	0.81453	3448.15	-5.1332
		11.291	-0.06171			11.291	-0.04735			1.25411	-0.00225			3440.34	0.88662	3440.34	-0.22134	3440.34	-0.86716	3440.34	-1.2647			3448.27	4.3482	3448.27	-0.03302	3448.27	-6.1152	3440.34	-6.0308			3448.27	-3.5761	3448.27	-4.1079	3448.27	-1.0203	3448.27	6.1316			3427.12	-10.14	3448.27	-3.1577	3448.27	2.8995
		11.3323	-0.06421			11.3323	-0.04758			1.25925	-0.00242			3440.48	-5.0851	3440.48	-1.2011	3440.48	3.1546	3440.48	-2.2617			3448.39	1.37	3448.39	-0.02263	3448.39	3.9029	3440.48	-4.0107			3448.39	-4.5636	3448.39	-5.0936	3448.39	-6.0002	3448.39	8.1433			3427.31	-2.0529	3448.39	2.8701	3448.39	2.9322
		11.3735	-0.06426			11.3735	-0.04807			1.26439	-0.00348			3440.63	-3.0568	3440.63	-4.181	3440.63	2.1763	3440.63	-2.2586			3448.5	-1.6083	3448.5	4.9878	3448.5	2.921	3440.63	-4.9907			3448.5	2.449	3448.5	-5.0794	3448.5	-0.98008	3448.5	5.1551			3427.51	5.0347	3448.5	5.8979	3448.5	-2.0351
		11.4387	-0.06565			11.4387	-0.04753			1.26953	0.00402			3440.78	-1.0286	3440.78	-8.161	3440.78	3.198	3440.78	-1.2555			3448.62	1.4135	3448.62	2.9983	3448.62	1.9389	3440.78	-0.97088			3448.62	3.4615	3448.62	-0.06538	3448.62	3.0401	3448.62	1.1667			3427.7	3.1223	3448.62	-0.07425	3448.62	-0.00251
		11.48	-0.06623			11.48	-0.04818			1.27467	-0.00206			3440.92	-2.0005	3440.92	-6.1413	3440.92	0.21971	3440.92	-4.2523			3448.74	-2.5647	3448.74	1.0088	3448.74	-3.0432	3440.92	-2.9512			3448.74	5.4741	3448.74	-6.0514	3448.74	2.0603	3448.74	4.1784			3427.9	2.2099	3448.74	6.9537	3448.74	2.0301
		11.5212	-0.0662			11.5212	-0.04873			1.27981	-0.01075			3441.07	0.02752	3441.07	-1.1217	3441.07	3.2414	3441.07	-5.2491			3448.86	-0.54287	3448.86	-0.9807	3448.86	-3.0254	3441.07	-2.9316			3448.86	0.4866	3448.86	-2.0376	3448.86	0.08047	3448.86	0.19009			3428.09	4.2976	3448.86	3.9816	3448.86	1.0626
		11.5625	-0.06541			11.5625	-0.05075			1.28494	-0.000391027			3441.22	2.0555	3441.22	2.8978	3441.22	10.263	3441.22	-1.2459			3448.97	0.47894	3448.97	3.0299	3448.97	-1.0077	3441.22	-2.9122			3448.97	2.4991	3448.97	-2.0238	3448.97	-2.8993	3448.97	4.2017			3428.29	18.385	3448.97	4.0096	3448.97	3.095
		11.6084	-0.06508			11.6084	-0.04647			1.29007	0.00527			3441.36	1.0834	3441.36	-4.083	3441.36	3.2847	3441.36	-0.24256			3449.09	2.5008	3449.09	0.04049	3449.09	2.0099	3441.36	-0.89292			3449.09	1.5117	3449.09	-1.0101	3449.09	0.12094	3449.09	5.2134			3428.48	17.473	3449.09	2.0376	3449.09	3.1274
		11.6717	-0.06398			11.6717	-0.04592			1.29521	-0.00695			3441.51	-0.88875	3441.51	-6.0639	3441.51	2.3063	3441.51	5.7608			3449.21	1.5226	3449.21	-1.9489	3449.21	1.0275	3441.51	4.1262			3449.21	2.5242	3449.21	1.0034	3449.21	0.14121	3449.21	1.225			3428.68	7.5606	3449.21	3.0656	3449.21	2.1598
		11.713	-0.0636			11.713	-0.04099			1.30036	-0.00222			3441.66	-2.861	3441.66	-5.0449	3441.66	-1.6721	3441.66	1.7642			3449.33	-3.4555	3449.33	0.06185	3449.33	2.0449	3441.66	1.1452			3449.33	1.5367	3449.33	1.0169	3449.33	-5.8385	3449.33	-3.7634			3428.88	32.648	3449.33	2.0937	3449.33	-0.80792
		11.7586	-0.06464			11.7586	-0.04045			1.30552	0.000997196			3441.8	-5.8333	3441.8	-4.0262	3441.8	-2.6505	3441.8	-0.23233			3449.44	-2.4337	3449.44	0.07259	3449.44	0.06231	3441.8	-1.8359			3449.44	1.5492	3449.44	5.0303	3449.44	-5.8182	3449.44	-6.7518			3429.07	25.736	3449.44	6.1218	3449.44	-3.7757
		11.7999	-0.06386			11.7999	-0.03869			1.31065	0.00758			3441.95	-1.8056	3441.95	-1.0076	3441.95	-0.62891	3441.95	5.7712			3449.56	-6.4118	3449.56	-3.9166	3449.56	-0.92039	3441.95	-3.8172			3449.56	-0.43829	3449.56	2.0436	3449.56	-3.7979	3449.56	-2.7402			3429.27	10.824	3449.56	0.14997	3449.56	-1.7435
		11.8412	-0.06352			11.8412	-0.0382			1.3158	-0.00874			3442.1	5.2219	3442.1	-3.9891	3442.1	-0.60734	3442.1	-0.22523			3449.68	-1.3899	3449.68	-5.9058	3449.68	5.0968	3442.1	-3.7986			3449.68	-4.4258	3449.68	2.0568	3449.68	-7.7775	3449.68	-5.7286			3429.46	2.9115	3449.68	-1.8219	3449.68	0.2886
		11.9084	-0.06218			11.9084	-0.03751			1.32092	-0.00853			3442.24	3.2494	3442.24	-3.9708	3442.24	-1.5858	3442.24	-6.2216			3449.79	-1.368	3449.79	-8.8949	3449.79	-0.88603	3442.24	-3.7801			3449.79	-3.4133	3449.79	0.06997	3449.79	-0.75717	3449.79	2.283			3429.66	0.9993	3449.79	3.2063	3449.79	-0.67935
		11.9497	-0.06207			11.9497	-0.03751			1.32606	0.0055			3442.39	4.2769	3442.39	-4.9527	3442.39	-4.5642	3442.39	-1.2179			3449.91	2.6539	3449.91	0.116	3449.91	-2.869	3442.39	-1.7617			3449.91	-4.4008	3449.91	3.083	3449.91	-2.7368	3449.91	0.29458			3429.85	11.087	3449.91	5.2345	3449.91	-1.6474
		11.991	-0.06269			11.991	-0.03723			1.33118	0.00905			3442.54	6.3042	3442.54	-1.9347	3442.54	-5.5427	3442.54	2.7859			3450.03	1.6759	3450.03	1.127	3450.03	-4.852	3442.54	0.25648			3450.03	-0.38825	3450.03	7.096	3450.03	1.2836	3450.03	-0.69384			3430.05	16.175	3450.03	1.2628	3450.03	2.3845
		12.0322	-0.06546			12.0322	-0.03789			1.33633	-0.00316			3442.68	-0.66851	3442.68	0.08316	3442.68	-1.5212	3442.68	2.7898			3450.15	-3.3022	3450.15	6.138	3450.15	0.16494	3442.68	1.2746			3450.15	-1.3757	3450.15	3.1089	3450.15	1.304	3450.15	-4.6823			3430.24	8.2627	3450.15	4.291	3450.15	1.4164
		12.0735	-0.06544			12.0735	-0.0388			1.34147	-0.000355258			3442.83	-0.64129	3442.83	-1.8992	3442.83	2.5003	3442.83	0.79368			3450.26	-2.2802	3450.26	4.149	3450.26	0.18178	3442.83	-5.7075			3450.26	-4.3632	3450.26	4.1217	3450.26	3.3245	3450.26	-0.67071			3430.44	9.3506	3450.26	2.3193	3450.26	1.4482
		12.1386	-0.06458			12.1386	-0.03793			1.34662	0.00188			3442.98	0.38585	3442.98	-5.8816	3442.98	-2.4782	3442.98	2.7977			3450.38	0.7418	3450.38	-1.8398	3450.38	-1.8015	3442.98	0.31037			3450.38	-1.3507	3450.38	6.1344	3450.38	1.3449	3450.38	-1.6591			3430.64	20.438	3450.38	1.3476	3450.38	2.4799
		12.1799	-0.063			12.1799	-0.03483			1.35176	0.0064			3443.12	8.4129	3443.12	-1.8642	3443.12	-1.4567	3443.12	1.8018			3450.5	0.76381	3450.5	-3.8287	3450.5	-0.78476	3443.12	2.3281			3450.5	4.6618	3450.5	-0.85296	3450.5	-3.6346	3450.5	-6.6476			3430.83	14.526	3450.5	3.3759	3450.5	0.51149
		12.2212	-0.06221			12.2212	-0.03097			1.35689	-0.00862			3443.27	5.4399	3443.27	4.153	3443.27	0.56478	3443.27	4.8059			3450.62	0.78584	3450.62	-1.8175	3450.62	3.2319	3443.27	8.3457			3450.62	4.6743	3450.62	-0.84039	3450.62	-3.6142	3450.62	-6.636			3431.03	0.61433	3450.62	3.4042	3450.62	4.543
		12.2625	-0.06042			12.2625	-0.0328			1.36204	-0.0064			3443.42	-0.53317	3443.42	2.1701	3443.42	-0.41374	3443.42	1.8102			3450.73	-0.1921	3450.73	6.1938	3450.73	5.2484	3443.42	5.3631			3450.73	1.6869	3450.73	-0.82789	3450.73	-2.5937	3450.73	-6.6245			3431.22	4.7023	3450.73	1.4326	3450.73	0.57452
		12.3084	-0.06041			12.3084	-0.03355			1.36717	-0.000141608			3443.56	-1.5063	3443.56	5.1871	3443.56	1.6077	3443.56	-2.1855			3450.85	2.83	3450.85	6.2051	3450.85	-4.7351	3443.56	1.3805			3450.85	1.6994	3450.85	0.18454	3450.85	-2.5732	3450.85	-3.6129			3431.42	-12.21	3450.85	-1.5391	3450.85	-1.3941
		12.3717	-0.06097			12.3717	-0.03458			1.3723	0.00468			3443.71	3.5205	3443.71	-0.79612	3443.71	-2.3708	3443.71	-1.1811			3450.97	1.8521	3450.97	-1.7835	3450.97	-0.71868	3443.71	0.39773			3450.97	2.7119	3450.97	0.1969	3450.97	-0.55263	3450.97	0.39867			3431.61	5.8783	3450.97	2.4893	3450.97	-1.3628
		12.413	-0.06126			12.413	-0.03576			1.37744	-0.001			3443.86	2.5472	3443.86	-1.7794	3443.86	-3.3494	3443.86	-2.1766			3451.09	-3.1258	3451.09	1.2279	3451.09	-3.7023	3443.86	1.4149			3451.09	0.7245	3451.09	-2.7908	3451.09	-2.5321	3451.09	-1.5898			3431.81	1.9663	3451.09	3.5176	3451.09	4.6685
		12.4586	-0.06272			12.4586	-0.03547			1.38257	-0.00356			3444	-3.4262	3444	1.2371	3444	-5.3279	3444	-2.172			3451.2	-1.1037	3451.2	1.2394	3451.2	-4.6861	3444	-1.5681			3451.2	-3.2629	3451.2	0.22141	3451.2	0.48847	3451.2	-1.5782			3432	-2.9456	3451.2	1.546	3451.2	-0.30037
		12.4999	-0.06216			12.4999	-0.03329			1.38771	-0.000313647			3444.15	-2.3997	3444.15	-0.74651	3444.15	-7.3065	3444.15	0.83266			3451.32	-0.08152	3451.32	1.2509	3451.32	4.3302	3444.15	1.4487			3451.32	0.74963	3451.32	1.2336	3451.32	-4.491	3451.32	-1.5666			3432.2	-10.858	3451.32	2.5744	3451.32	1.7307
		12.5412	-0.06162			12.5412	-0.03367			1.39285	-0.00205			3444.3	-0.37318	3444.3	0.26976	3444.3	-3.2851	3444.3	-2.1626			3451.44	3.9407	3451.44	0.26252	3451.44	1.3463	3444.3	3.4655			3451.44	5.7622	3451.44	-5.7543	3451.44	-2.4704	3451.44	1.445			3432.39	-2.7694	3451.44	8.6028	3451.44	0.76169
		12.6083	-0.05898			12.6083	-0.03609			1.39799	-0.00665			3444.44	4.6532	3444.44	1.2859	3444.44	-1.2636	3444.44	-1.1577			3451.55	-2.0371	3451.55	0.27417	3451.55	3.3624	3444.44	2.4822			3451.55	5.7748	3451.55	-2.7423	3451.55	-0.4498	3451.55	1.4566			3432.59	-11.681	3451.55	6.6311	3451.55	4.7926
		12.6496	-0.0584			12.6496	-0.03116			1.40313	-0.00495			3444.59	6.6796	3444.59	3.3019	3444.59	-0.24221	3444.59	-1.1527			3451.67	0.98511	3451.67	-1.7141	3451.67	6.3784	3444.59	4.4987			3451.67	1.7874	3451.67	-1.7303	3451.67	3.5708	3451.67	-1.5318			3432.79	-9.593	3451.67	8.6595	3451.67	5.8234
		12.6909	-0.05713			12.6909	-0.02914			1.40826	0.00497			3444.74	7.7058	3444.74	2.3178	3444.74	-2.2208	3444.74	1.8524			3451.79	-4.9926	3451.79	-4.7024	3451.79	2.3944	3444.74	2.5152			3451.79	1.8	3451.79	-1.7184	3451.79	3.5914	3451.79	-2.5202			3432.98	-11.505	3451.79	7.6879	3451.79	2.8541
		12.7322	-0.05705			12.7322	-0.03126			1.41339	0.00201			3444.88	1.732	3444.88	-2.6665	3444.88	2.8006	3444.88	4.8576			3451.91	-3.9703	3451.91	-3.6905	3451.91	-3.5897	3444.88	-1.4685			3451.91	-2.1874	3451.91	-1.7066	3451.91	1.6121	3451.91	0.49138			3433.18	-1.4166	3451.91	9.7163	3451.91	0.88475
		12.7734	-0.05698			12.7734	-0.03269			1.41852	-0.00478			3445.03	1.7581	3445.03	1.3491	3445.03	5.8221	3445.03	2.8629			3452.02	-1.948	3452.02	-0.67863	3452.02	3.4262	3445.03	5.5478			3452.02	-6.1747	3452.02	-0.69475	3452.02	-1.3673	3452.02	-0.497			3433.37	-11.328	3452.02	9.7447	3452.02	2.9153
		12.8385	-0.05654			12.8385	-0.03297			1.42366	-0.00427			3445.18	4.7841	3445.18	2.3646	3445.18	5.8435	3445.18	1.8683			3452.14	-1.9257	3452.14	-7.6667	3452.14	0.44197	3445.18	6.5639			3452.14	-5.1621	3452.14	-3.683	3452.14	-2.3467	3452.14	-4.4854			3433.57	3.7601	3452.14	12.773	3452.14	-3.0543
		12.8798	-0.0566			12.8798	-0.03368			1.4288	0.00378			3445.32	5.8101	3445.32	7.38	3445.32	5.8649	3445.32	-0.12621			3452.26	5.0967	3452.26	-7.6547	3452.26	6.4577	3445.32	1.5799			3452.26	-4.1494	3452.26	-6.6713	3452.26	-4.326	3452.26	0.52628			3433.76	-0.15158	3452.26	14.801	3452.26	-2.0239
		12.9211	-0.0564			12.9211	-0.0348			1.43394	-0.0011			3445.47	-4.1641	3445.47	4.3952	3445.47	7.8863	3445.47	-3.1206			3452.38	2.1191	3452.38	-7.6426	3452.38	6.4734	3445.47	-0.40416			3452.38	-1.1367	3452.38	-6.6596	3452.38	-2.3053	3452.38	1.5379			3433.96	-0.06318	3452.38	14.83	3452.38	2.0063
		12.9624	-0.05422			12.9624	-0.03499			1.43907	-0.00733			3445.62	-4.1383	3445.62	5.4104	3445.62	-1.0923	3445.62	-0.11484			3452.49	5.1415	3452.49	-5.6304	3452.49	3.489	3445.62	1.6117			3452.49	-3.124	3452.49	-1.648	3452.49	-4.2846	3452.49	-0.45039			3434.15	-4.9747	3452.49	11.858	3452.49	-1.9635
		13.0083	-0.05451			13.0083	-0.03523			1.4442	-0.00181			3445.76	-4.1125	3445.76	2.4254	3445.76	2.9291	3445.76	-1.109			3452.61	6.164	3452.61	-2.6182	3452.61	0.5046	3445.76	8.6274			3452.61	-1.1113	3452.61	-2.6365	3452.61	-5.2639	3452.61	-4.4387			3434.35	-17.886	3452.61	6.8865	3452.61	-1.9334
		13.0716	-0.05469			13.0716	-0.03663			1.44934	0.00611			3445.91	-6.0869	3445.91	1.4403	3445.91	0.95054	3445.91	-1.103			3452.73	6.1864	3452.73	-6.606	3452.73	-2.4799	3445.91	7.643			3452.73	-3.0985	3452.73	-4.625	3452.73	-5.2432	3452.73	-4.427			3434.55	-9.7977	3452.73	3.9148	3452.73	-0.90347
		13.1129	-0.05392			13.1129	-0.03495			1.45448	-0.00261			3446.06	2.9387	3446.06	3.455	3446.06	-2.028	3446.06	-1.0969			3452.84	6.209	3452.84	-1.5936	3452.84	0.5356	3446.06	6.6586			3452.84	-8.0858	3452.84	-3.6135	3452.84	-12.223	3452.84	-4.4153			3434.74	-18.709	3452.84	-3.0569	3452.84	-1.8736
		13.1585	-0.05575			13.1585	-0.03498			1.45963	-0.00257			3446.2	2.9642	3446.2	0.46971	3446.2	0.99338	3446.2	-4.0907			3452.96	4.2315	3452.96	-0.58123	3452.96	0.55103	3446.2	4.674			3452.96	-2.073	3452.96	0.39791	3452.96	-7.2018	3452.96	-1.4035			3434.94	-18.621	3452.96	-2.0285	3452.96	-2.8438
		13.1998	-0.05513			13.1998	-0.03423			1.46477	0.0002441			3446.35	-1.0104	3446.35	-1.5157	3446.35	-2.9852	3446.35	-1.0843			3453.08	2.2541	3453.08	1.4312	3453.08	1.5664	3446.35	1.6894			3453.08	-4.0602	3453.08	-3.5907	3453.08	-5.1811	3453.08	-0.39179			3435.13	-4.5319	3453.08	-4.0003	3453.08	-3.8142
		13.2411	-0.05564			13.2411	-0.03452			1.4699	-0.000648779			3446.5	0.01492	3446.5	-5.5013	3446.5	-1.9638	3446.5	-2.0778			3453.2	3.2767	3453.2	-8.5562	3453.2	-2.4183	3446.5	6.7046			3453.2	2.9526	3453.2	-2.5794	3453.2	-2.1604	3453.2	-0.38002			3435.33	-6.4432	3453.2	-9.972	3453.2	1.2154
		13.3083	-0.05457			13.3083	-0.0347			1.47505	-0.00426			3446.64	-0.95981	3446.64	-4.487	3446.64	1.0577	3446.64	-0.07122			3453.31	3.2993	3453.31	0.4564	3453.31	-11.403	3446.64	4.7198			3453.31	2.9655	3453.31	-4.568	3453.31	-4.1396	3453.31	-2.3682			3435.52	-17.354	3453.31	-5.9437	3453.31	-3.7552
		13.3496	-0.05509			13.3496	-0.03628			1.48018	-0.00723			3446.79	-1.9346	3446.79	-2.4727	3446.79	2.0791	3446.79	2.9355			3453.43	9.322	3453.43	-3.5309	3453.43	-11.388	3446.79	5.7349			3453.43	-1.0217	3453.43	-5.5568	3453.43	-5.1189	3453.43	-6.3564			3435.72	-9.2657	3453.43	-7.9155	3453.43	-0.72583
		13.3908	-0.05606			13.3908	-0.03445			1.48532	0.00223			3446.94	8.0905	3446.94	-2.4586	3446.94	5.1006	3446.94	-2.0576			3453.55	6.3447	3453.55	-2.5182	3453.55	-7.3726	3446.94	1.7499			3453.55	-4.0088	3453.55	-3.5455	3453.55	-0.09814	3453.55	-1.3446			3435.91	-4.1768	3453.55	-10.887	3453.55	-0.69659
		13.4321	-0.05911			13.4321	-0.03373			1.49046	0.00674			3447.08	3.1155	3447.08	-1.4446	3447.08	0.12201	3447.08	0.94942			3453.67	1.3675	3453.67	-5.5053	3453.67	-5.3574	3447.08	4.7648			3453.67	1.0041	3453.67	-5.5343	3453.67	1.9226	3453.67	0.66728			3436.11	-6.0879	3453.67	-6.8591	3453.67	1.3325
		13.4734	-0.06055			13.4734	-0.03342			1.49559	-0.00622			3447.23	3.1405	3447.23	1.5693	3447.23	1.1435	3447.23	-2.0434			3453.78	3.3902	3453.78	-3.4925	3453.78	-6.3423	3447.23	4.7796			3453.78	-2.9829	3453.78	-4.5231	3453.78	0.94338	3453.78	-3.3208			3436.3	-7.999	3453.78	-12.831	3453.78	1.3616
		13.5385	-0.06179			13.5385	-0.03371			1.50073	-0.00552			3447.38	0.16532	3447.38	0.58316	3447.38	0.16493	3447.38	-2.0361			3453.9	-1.5869	3453.9	-6.4795	3453.9	-8.3272	3447.38	-2.2056			3453.9	0.03002	3453.9	-0.51197	3453.9	-0.03585	3453.9	2.6911			3436.5	-4.91	3453.9	-9.8028	3453.9	-5.6095
		13.5798	-0.0637			13.5798	-0.0323			1.50587	-0.000627931			3447.52	3.1901	3447.52	2.5969	3447.52	-2.8136	3447.52	9.9713			3454.02	-1.5641	3454.02	-3.4664	3454.02	-8.3122	3447.52	-6.191			3454.02	-1.957	3454.02	3.4992	3454.02	-4.0151	3454.02	-2.297			3436.7	-7.8209	3454.02	-9.7746	3454.02	-6.5807
		13.621	-0.06418			13.621	-0.0326			1.511	0.0038			3447.67	-0.78517	3447.67	2.6105	3447.67	1.2079	3447.67	8.9789			3454.13	1.4588	3454.13	-1.4533	3454.13	-8.2972	3447.67	-1.1764			3454.13	1.056	3454.13	-1.4897	3454.13	-5.9943	3454.13	-2.2851			3436.89	-1.7318	3454.13	-9.7465	3454.13	0.44799
		13.6623	-0.06456			13.6623	-0.03364			1.51613	-0.00542			3447.82	-2.7605	3447.82	-1.376	3447.82	3.2294	3447.82	5.9866			3454.25	-2.5183	3454.25	3.5599	3454.25	-8.2823	3447.82	3.8381			3454.25	1.0691	3454.25	-5.4787	3454.25	-3.9735	3454.25	-4.2731			3437.09	-5.6426	3454.25	-6.7185	3454.25	-5.5234
		13.7082	-0.0664			13.7082	-0.03417			1.52126	-0.00351			3447.96	1.264	3447.96	5.6375	3447.96	5.2509	3447.96	-1.0055			3454.37	1.5047	3454.37	-2.4269	3454.37	-10.267	3447.96	2.8526			3454.37	1.0822	3454.37	-0.46759	3454.37	-4.9527	3454.37	-4.2611			3437.28	-6.5534	3454.37	-6.6904	3454.37	-1.495
		13.7715	-0.06707			13.7715	-0.0348			1.52639	0.00201			3448.11	3.2885	3448.11	8.6508	3448.11	-1.7276	3448.11	-1.9975			3454.49	0.52768	3454.49	1.5865	3454.49	-6.2525	3448.11	1.867			3454.49	2.0953	3454.49	-1.4565	3454.49	0.06804	3454.49	-3.249			3437.48	6.5359	3454.49	1.3376	3454.49	1.5334
		13.8128	-0.06752			13.8128	-0.03737			1.53153	-0.00133			3448.26	4.3129	3448.26	6.6641	3448.26	-7.7061	3448.26	0.01067			3454.6	-1.4493	3454.6	-1.4001	3454.6	-4.2376	3448.26	3.8812			3454.6	0.10839	3454.6	-1.4455	3454.6	3.0888	3454.6	-3.237			3437.67	5.6252	3454.6	-3.6345	3454.6	3.5617
		13.8585	-0.06927			13.8585	-0.03792			1.53666	0.00146			3448.4	1.3372	3448.4	4.6773	3448.4	-9.6845	3448.4	-0.98101			3454.72	-3.4262	3454.72	0.61341	3454.72	-4.2228	3448.4	7.8955			3454.72	-2.8784	3454.72	-3.4345	3454.72	-4.8904	3454.72	-11.225			3437.87	11.715	3454.72	-9.6065	3454.72	4.5898
		13.8997	-0.06845			13.8997	-0.03891			1.5418	-0.000734753			3448.55	0.3615	3448.55	8.6904	3448.55	-5.663	3448.55	3.0275			3454.84	-4.4031	3454.84	-1.373	3454.84	-1.208	3448.55	4.9096			3454.84	-5.8652	3454.84	-1.4235	3454.84	-7.8696	3454.84	-4.2127			3438.06	11.804	3454.84	-4.5786	3454.84	1.6178
		13.941	-0.0681			13.941	-0.03925			1.54695	0.00464			3448.7	3.3857	3448.7	2.7034	3448.7	-4.6414	3448.7	-5.9639			3454.96	-0.37995	3454.96	-0.35936	3454.96	-3.1933	3448.7	-2.0763			3454.96	-1.852	3454.96	-3.4125	3454.96	-0.84879	3454.96	-1.2006			3438.26	2.8936	3454.96	-0.55074	3454.96	0.6457
		14.0082	-0.06496			14.0082	-0.03899			1.55209	0.00483			3448.84	-2.5902	3448.84	-0.28373	3448.84	-2.6199	3448.84	-0.95509			3455.07	1.6432	3455.07	-6.3456	3455.07	-8.1785	3448.84	1.9377			3455.07	-3.8387	3455.07	-6.4015	3455.07	-1.828	3455.07	0.81161			3438.46	9.9832	3455.07	-0.52291	3455.07	3.6735
		14.0495	-0.06387			14.0495	-0.03856			1.55722	-0.01005			3448.99	-4.5662	3448.99	3.7291	3448.99	0.40174	3448.99	1.0539			3455.19	-1.3335	3455.19	-5.3318	3455.19	0.83617	3448.99	0.95168			3455.19	-2.8254	3455.19	-3.3906	3455.19	4.1928	3455.19	-1.1762			3438.65	7.0729	3455.19	2.5049	3455.19	0.70115
		14.0907	-0.06213			14.0907	-0.03769			1.56236	-0.00545			3449.13	-4.5423	3449.13	0.74187	3449.13	1.4233	3449.13	5.063			3455.31	-2.3103	3455.31	-4.3179	3455.31	-3.1492	3449.13	1.9656			3455.31	-0.81211	3455.31	-0.37959	3455.31	1.2136	3455.31	-2.1639			3438.85	0.16259	3455.31	-0.46736	3455.31	-2.2713
		14.132	-0.05398			14.132	-0.0396			1.5675	0.00167			3449.28	0.48157	3449.28	1.7546	3449.28	4.445	3449.28	3.0723			3455.43	-5.2869	3455.43	0.69608	3455.43	0.86548	3449.28	3.9794			3455.43	-2.7987	3455.43	1.6314	3455.43	1.2344	3455.43	-0.15161			3439.04	8.2524	3455.43	-2.4397	3455.43	1.7561
		14.1733	-0.05177			14.1733	-0.04116			1.57264	0.000697731			3449.43	1.5054	3449.43	3.7672	3449.43	5.4666	3449.43	3.0817			3455.54	-3.2636	3455.54	-3.2899	3455.54	-3.1199	3449.43	3.9932			3455.54	-3.7853	3455.54	-0.35767	3455.54	-0.74482	3455.54	0.86072			3439.24	7.3423	3455.54	-6.412	3455.54	-0.21657
		14.2384	-0.05355			14.2384	-0.04028			1.57777	-0.00112			3449.57	-2.4709	3449.57	2.7797	3449.57	0.48825	3449.57	4.0913			3455.66	-2.2402	3455.66	-4.2757	3455.66	-5.1053	3449.57	-0.99311			3455.66	-2.7719	3455.66	-0.34672	3455.66	-2.724	3455.66	-0.12691			3439.43	7.4322	3455.66	1.6156	3455.66	-4.1894
		14.2797	-0.05661			14.2797	-0.04179			1.58292	-0.00288			3449.72	-3.4473	3449.72	2.7922	3449.72	-2.4901	3449.72	5.1011			3455.78	2.7833	3455.78	-5.2615	3455.78	0.90927	3449.72	3.0205			3455.78	0.2416	3455.78	2.6642	3455.78	2.2968	3455.78	1.8855			3439.63	3.5222	3455.78	2.6432	3455.78	-1.1623
		14.3209	-0.05797			14.3209	-0.04262			1.58806	0.0036			3449.87	0.57623	3449.87	1.8045	3449.87	2.5316	3449.87	2.1111			3455.89	-3.1933	3455.89	-0.24716	3455.89	0.92382	3449.87	-0.96585			3455.89	1.2551	3455.89	2.6752	3455.89	0.31755	3455.89	0.89794			3439.82	-7.3877	3455.89	1.6708	3455.89	-0.13537
		14.3622	-0.05825			14.3622	-0.04377			1.59319	0.00338			3450.01	-0.40029	3450.01	-2.1831	3450.01	4.5533	3450.01	-1.8788			3456.01	-0.16973	3456.01	2.7672	3456.01	-2.0616	3450.01	-0.9523			3456.01	-3.7313	3456.01	0.68616	3456.01	-1.6617	3456.01	-2.0896			3440.02	3.7025	3456.01	-2.3017	3456.01	0.89145
		14.4081	-0.05779			14.4081	-0.04433			1.59833	-0.00572			3450.16	4.6231	3450.16	-0.17088	3450.16	0.57505	3450.16	1.1315			3456.13	2.8538	3456.13	-0.21827	3456.13	1.9529	3450.16	-1.9388			3456.13	-1.7177	3456.13	2.6971	3456.13	-1.6409	3456.13	-1.0771			3440.22	-12.207	3456.13	-2.2743	3456.13	0.91816
		14.4715	-0.05641			14.4715	-0.04424			1.60346	-0.00493			3450.31	4.6464	3450.31	-1.1587	3450.31	-2.4032	3450.31	-4.858			3456.25	-0.12254	3456.25	-0.20369	3456.25	2.9674	3450.31	3.0746			3456.25	-3.7041	3456.25	2.7081	3456.25	-0.6201	3456.25	-2.0645			3440.41	-10.117	3456.25	-1.2469	3456.25	3.9447
		14.5127	-0.05219			14.5127	-0.04453			1.6086	0.00327			3450.45	6.6697	3450.45	2.8534	3450.45	-2.3814	3450.45	-0.84736			3456.36	-1.0989	3456.36	5.811	3456.36	1.9818	3450.45	7.088			3456.36	-5.6904	3456.36	3.7191	3456.36	-3.5993	3456.36	-2.0519			3440.61	-2.0266	3456.36	0.78046	3456.36	1.9712
		14.5583	-0.05021			14.5583	-0.04422			1.61373	0.00133			3450.6	4.6928	3450.6	-1.1345	3450.6	1.6404	3450.6	-4.8365			3456.48	-1.0752	3456.48	8.8257	3456.48	0.9963	3450.6	4.1014			3456.48	-5.6767	3456.48	-0.26991	3456.48	0.42145	3456.48	1.9608			3440.8	-4.9361	3456.48	4.8078	3456.48	3.9975
		14.5996	-0.04845			14.5996	-0.04365			1.61886	-0.00508			3450.75	0.7159	3450.75	-7.1225	3450.75	1.6622	3450.75	-4.8255			3456.6	0.94857	3456.6	9.8406	3456.6	2.0108	3450.75	7.1147			3456.6	3.3371	3456.6	-2.2589	3456.6	-0.55778	3456.6	-4.0266			3441	0.15444	3456.6	6.835	3456.6	5.0237
		14.6409	-0.0412			14.6409	-0.04552			1.624	-0.00192			3450.89	2.7389	3450.89	-3.1106	3450.89	-0.31601	3450.89	2.1857			3456.72	-1.0276	3456.72	10.855	3456.72	-4.9748	3450.89	-0.87203			3456.72	-0.64908	3456.72	-1.2479	3456.72	-2.537	3456.72	-6.0138			3441.19	-3.7549	3456.72	5.8622	3456.72	8.0498
		14.7081	-0.04755			14.7081	-0.04871			1.62914	0.00638			3451.04	-2.2382	3451.04	-0.09867	3451.04	0.70585	3451.04	-1.8029			3456.83	-2.0038	3456.83	7.8705	3456.83	-3.9604	3451.04	0.14119			3456.83	-2.6352	3456.83	-1.2368	3456.83	-0.51625	3456.83	-2.001			3441.39	3.3358	3456.83	4.8893	3456.83	5.0758
		14.7494	-0.05825			14.7494	-0.04888			1.63428	-0.00241			3451.19	-5.2153	3451.19	-0.08684	3451.19	5.7277	3451.19	-0.79137			3456.95	3.0201	3456.95	5.8856	3456.95	-1.946	3451.19	-3.8456			3456.95	-2.6213	3456.95	-4.2258	3456.95	0.5045	3456.95	-5.9882			3441.58	14.427	3456.95	2.9164	3456.95	4.1016
		14.7907	-0.05824			14.7907	-0.04939			1.63943	-0.00256			3451.33	-2.1925	3451.33	1.9249	3451.33	0.74963	3451.33	2.2204			3457.07	7.044	3457.07	3.9008	3457.07	-5.9316	3451.33	4.1675			3457.07	2.3926	3457.07	-5.2147	3457.07	-1.4747	3457.07	-1.9754			3441.78	15.518	3457.07	-3.0566	3457.07	3.1273
		14.8319	-0.05919			14.8319	-0.04876			1.64455	-0.000803174			3451.48	-1.1698	3451.48	-2.0633	3451.48	-4.2284	3451.48	-0.76767			3457.18	5.068	3457.18	-2.0839	3457.18	-3.9172	3451.48	0.18062			3457.18	2.4066	3457.18	-3.2036	3457.18	0.54599	3457.18	-5.9624			3441.97	12.609	3457.18	-5.0296	3457.18	4.1529
		14.8732	-0.05234			14.8732	-0.04906			1.64971	-5.55965e-05			3451.63	1.8528	3451.63	-1.0517	3451.63	-2.2065	3451.63	-4.7555			3457.3	5.0921	3457.3	-0.06855	3457.3	-2.9028	3451.63	2.1937			3457.3	2.4207	3457.3	1.8075	3457.3	-4.4333	3457.3	1.0505			3442.17	0.69959	3457.3	-1.0027	3457.3	5.1783
		14.9383	-0.05087			14.9383	-0.04837			1.65485	-0.00308			3451.77	2.8753	3451.77	-1.04	3451.77	-4.1845	3451.77	1.2568			3457.42	8.1161	3457.42	-1.0531	3457.42	-1.8884	3451.77	4.2067			3457.42	5.4348	3457.42	0.81868	3457.42	-5.4125	3457.42	2.0635			3442.37	1.7908	3457.42	5.0242	3457.42	0.20366
		14.9795	-0.05111			14.9795	-0.04627			1.65998	-0.00809			3451.92	0.89781	3451.92	-1.0284	3451.92	-4.1625	3451.92	4.2693			3457.54	12.14	3457.54	-4.0375	3457.54	9.126	3451.92	-3.7803			3457.54	1.4489	3457.54	-2.1701	3457.54	0.60818	3457.54	2.0766			3442.56	-4.118	3457.54	10.051	3457.54	-1.7711
		15.0208	-0.05179			15.0208	-0.0491			1.66512	0.00108			3452.07	0.9202	3452.07	0.9831	3452.07	1.8595	3452.07	-0.718			3457.65	15.164	3457.65	-1.0219	3457.65	8.1403	3452.07	-8.7673			3457.65	-2.5369	3457.65	-2.1589	3457.65	2.6289	3457.65	0.08971			3442.76	-16.027	3457.65	13.078	3457.65	1.2539
		15.0621	-0.05036			15.0621	-0.05447			1.67027	0.00486			3452.21	0.94252	3452.21	1.9946	3452.21	-2.1184	3452.21	3.2949			3457.77	15.189	3457.77	1.9939	3457.77	6.1547	3452.21	-5.7544			3457.77	2.4773	3457.77	0.85229	3457.77	-6.3504	3457.77	2.1029			3442.95	-18.935	3457.77	8.1043	3457.77	-0.72114
		15.108	-0.05001			15.108	-0.04887			1.6754	-0.00511			3452.36	0.96476	3452.36	-2.994	3452.36	-4.0963	3452.36	-4.692			3457.89	13.213	3457.89	4.0097	3457.89	5.1691	3452.36	3.2586			3457.89	-1.5084	3457.89	0.86356	3457.89	-3.3297	3457.89	0.11608			3443.15	-33.844	3457.89	4.1309	3457.89	1.3037
		15.1714	-0.05065			15.1714	-0.04749			1.68053	-0.00516			3452.51	2.9869	3452.51	-4.9825	3452.51	-3.0742	3452.51	-2.6787			3458.01	8.2373	3458.01	10.026	3458.01	3.1834	3452.51	-0.72856			3458.01	-1.494	3458.01	-3.1251	3458.01	-2.309	3458.01	-3.8706			3443.34	-30.752	3458.01	4.1575	3458.01	0.32836
		15.2126	-0.05052			15.2126	-0.04508			1.68566	0.00265			3452.65	-1.991	3452.65	-2.9712	3452.65	-2.0521	3452.65	2.3348			3458.12	3.2617	3458.12	20.042	3458.12	5.1978	3452.65	-0.71569			3458.12	-2.4796	3458.12	3.8862	3458.12	5.7117	3458.12	-0.85733			3443.54	-16.66	3458.12	4.1839	3458.12	1.3529
		15.2582	-0.05102			15.2582	-0.04404			1.6908	0.00549			3452.8	5.031	3452.8	-3.9598	3452.8	2.9701	3452.8	1.3485			3458.24	-0.71392	3458.24	29.058	3458.24	4.2122	3452.8	-3.7029			3458.24	-3.4652	3458.24	4.8976	3458.24	-2.2677	3458.24	-3.844			3443.73	-17.568	3458.24	3.2104	3458.24	3.3773
		15.2995	-0.04721			15.2995	-0.04381			1.69593	-0.00399			3452.95	1.053	3452.95	-1.9485	3452.95	-0.0077	3452.95	-1.6376			3458.36	-3.6894	3458.36	32.074	3458.36	3.2266	3452.95	-0.69003			3458.36	0.54931	3458.36	2.909	3458.36	0.75299	3458.36	-7.8305			3443.93	-10.476	3458.36	2.2367	3458.36	5.4016
		15.3408	-0.0465			15.3408	-0.04348			1.70106	-0.00431			3453.09	-3.9251	3453.09	-3.9373	3453.09	-3.9855	3453.09	-4.6235			3458.48	-8.6649	3458.48	37.09	3458.48	-0.75907	3453.09	8.3228			3458.48	-1.4361	3458.48	2.9204	3458.48	0.77364	3458.48	-2.817			3444.13	9.6156	3458.48	-1.737	3458.48	5.4258
		15.408	-0.04543			15.408	-0.04263			1.70619	-0.00226			3453.24	-1.9034	3453.24	-0.92602	3453.24	-4.9632	3453.24	2.3908			3458.59	-5.6403	3458.59	35.107	3458.59	-2.7447	3453.24	-2.6645			3458.59	-5.4215	3458.59	3.9319	3458.59	0.79427	3458.59	0.19649			3444.32	16.708	3458.59	1.2892	3458.59	3.4498
		15.4493	-0.04709			15.4493	-0.0386			1.71135	0.00714			3453.39	3.1184	3453.39	0.08519	3453.39	-1.9409	3453.39	1.4053			3458.71	-12.616	3458.71	27.123	3458.71	-2.7303	3453.39	0.34831			3458.71	-6.4069	3458.71	7.9434	3458.71	3.8149	3458.71	0.21008			3444.52	7.8	3458.71	-3.6847	3458.71	1.4737
		15.4906	-0.0486			15.4906	-0.03918			1.71649	-0.0069			3453.53	1.14	3453.53	5.0964	3453.53	-0.91856	3453.53	-4.58			3458.83	-9.591	3458.83	21.14	3458.83	1.2841	3453.53	-4.6389			3458.83	-4.3921	3458.83	3.955	3458.83	-0.16449	3458.83	-3.7763			3444.71	-12.108	3458.83	-1.6586	3458.83	0.49752
		15.5318	-0.04965			15.5318	-0.03944			1.72162	-0.0088			3453.68	0.16158	3453.68	12.108	3453.68	-1.8962	3453.68	-2.565			3458.94	2.4337	3458.94	13.157	3458.94	2.2985	3453.68	-4.6262			3458.94	0.62265	3458.94	0.96666	3458.94	-0.14388	3458.94	-2.7626			3444.91	-12.015	3458.94	-2.6327	3458.94	-3.4788
		15.5731	-0.05009			15.5731	-0.04049			1.72676	0.00184			3453.83	1.1831	3453.83	1.1187	3453.83	-1.8738	3453.83	-1.5499			3459.06	11.459	3459.06	7.1735	3459.06	1.3129	3453.83	-3.6135			3459.06	-5.3625	3459.06	1.9783	3459.06	2.8767	3459.06	-1.7488			3445.1	3.0774	3459.06	-6.6067	3459.06	0.54468
		15.6382	-0.05026			15.6382	-0.04006			1.73191	-0.00297			3453.97	-2.7955	3453.97	-2.8702	3453.97	-4.8514	3453.97	0.46544			3459.18	24.483	3459.18	8.1904	3459.18	15.327	3453.97	-1.6008			3459.18	-6.3476	3459.18	-0.00994	3459.18	0.89728	3459.18	-1.735			3445.3	1.1701	3459.18	3.4191	3459.18	3.5681
		15.6794	-0.04799			15.6794	-0.03805			1.73705	-0.000462359			3454.12	-0.77415	3454.12	-0.85916	3454.12	0.17109	3454.12	-3.519			3459.3	29.508	3459.3	0.20737	3459.3	17.342	3454.12	-5.5881			3459.3	-8.3327	3459.3	0.00184	3459.3	0.91785	3459.3	-4.7211			3445.49	8.2629	3459.3	-1.5551	3459.3	1.5913
		15.7207	-0.04271			15.7207	-0.03615			1.74217	-0.00117			3454.27	-5.7529	3454.27	-5.8481	3454.27	-1.8064	3454.27	-2.5032			3459.41	39.533	3459.41	1.2245	3459.41	16.356	3454.27	-3.5754			3459.41	2.6824	3459.41	2.0137	3459.41	1.9384	3459.41	-2.7071			3445.69	-3.6441	3459.41	-2.5295	3459.41	3.6144
		15.762	-0.03816			15.762	-0.03707			1.74732	0.00451			3454.41	-2.7317	3454.41	-8.837	3454.41	-9.7839	3454.41	-5.4872			3459.53	44.558	3459.53	-2.7583	3459.53	24.371	3454.41	3.4373			3459.53	-1.3026	3459.53	-4.9744	3459.53	3.9589	3459.53	-3.6931			3445.88	12.449	3459.53	4.4962	3459.53	5.6374
		15.8079	-0.03763			15.8079	-0.03405			1.75247	0.00539			3454.56	0.28946	3454.56	-9.826	3454.56	-9.7613	3454.56	-6.471			3459.65	43.583	3459.65	6.259	3459.65	27.385	3454.56	1.45			3459.65	0.71257	3459.65	0.0375	3459.65	2.9795	3459.65	-3.6791			3446.08	8.542	3459.65	5.5217	3459.65	4.6603
		15.8712	-0.03778			15.8712	-0.03258			1.75761	0.000249719			3454.71	-1.6895	3454.71	-7.815	3454.71	-4.7387	3454.71	-7.4546			3459.77	37.608	3459.77	10.276	3459.77	19.4	3454.71	-5.5373			3459.77	0.72776	3459.77	1.0495	3459.77	7	3459.77	4.3351			3446.28	-16.365	3459.77	1.5471	3459.77	-0.31698
		15.9125	-0.0391			15.9125	-0.03388			1.76275	-0.00096082			3454.85	5.3315	3454.85	-6.804	3454.85	1.284	3454.85	-6.438			3459.88	28.634	3459.88	7.2939	3459.88	14.414	3454.85	-5.5246			3459.88	1.743	3459.88	7.0616	3459.88	1.0205	3459.88	8.3493			3446.47	-3.2713	3459.88	1.5725	3459.88	-5.2944
		15.9581	-0.04079			15.9581	-0.03166			1.7679	0.00285			3455	-0.64758	3455	2.207	3455	-1.6933	3455	-3.4211			3460	22.659	3460	13.312	3460	20.429	3455	-3.5119			3460	7.7583	3460	4.0737	3460	6.0409	3460	10.364			3446.67	0.8222	3460	-2.4022	3460	-1.2719
		15.9994	-0.04471			15.9994	-0.03115			1.77305	0.0039			3455.15	-0.62673	3455.15	2.218	3455.15	-3.6706	3455.15	2.5959			3460.12	18.684	3460.12	7.3293	3460.12	5.4432	3455.15	-3.4992			3460.12	3.7737	3460.12	2.0859	3460.12	7.0614	3460.12	4.3779			3446.86	4.9158	3460.12	-2.377	3460.12	6.7504
		16.0407	-0.04581			16.0407	-0.0321			1.77819	-0.00524			3455.29	3.394	3455.29	1.2289	3455.29	-2.6479	3455.29	4.6132			3460.23	3.7094	3460.23	0.34709	3460.23	0.45778	3455.29	1.5135			3460.23	9.7892	3460.23	0.09811	3460.23	2.0819	3460.23	4.3922			3447.06	-9.9904	3460.23	-0.35183	3460.23	3.7726
		16.1079	-0.04607			16.1079	-0.03031			1.78334	0.000329923			3455.44	7.4147	3455.44	-1.7601	3455.44	-5.6251	3455.44	7.6307			3460.35	-3.2652	3460.35	-9.635	3460.35	-4.5276	3455.44	0.52615			3460.35	0.8047	3460.35	2.1104	3460.35	4.1023	3460.35	2.4067			3447.25	4.1034	3460.35	1.6732	3460.35	-2.2053
		16.1491	-0.04542			16.1491	-0.02824			1.78848	0.00246			3455.59	10.435	3455.59	-1.7492	3455.59	-1.6022	3455.59	1.6485			3460.47	-2.2398	3460.47	-17.617	3460.47	-0.51302	3455.59	-0.46114			3460.47	2.8203	3460.47	8.1228	3460.47	2.1227	3460.47	11.421			3447.45	17.197	3460.47	3.6982	3460.47	-3.1833
		16.1904	-0.0451			16.1904	-0.02777			1.79362	0.00177			3455.73	25.456	3455.73	3.2618	3455.73	6.4207	3455.73	-1.3336			3460.59	-0.21428	3460.59	-28.599	3460.59	-3.4984	3455.73	-2.4484			3460.59	-1.1641	3460.59	2.1353	3460.59	3.1431	3460.59	6.4358			3447.64	11.292	3460.59	2.7231	3460.59	2.8385
		16.2317	-0.04323			16.2317	-0.03411			1.79876	-0.00364			3455.88	30.476	3455.88	-1.7273	3455.88	4.4436	3455.88	-4.3154			3460.7	1.8113	3460.7	-35.581	3460.7	-4.4837	3455.88	-4.4357			3460.7	-2.1484	3460.7	5.1478	3460.7	3.1635	3460.7	5.4505			3447.84	6.3858	3460.7	5.7479	3460.7	4.8602
		16.273	-0.04238			16.273	-0.02762			1.80389	-0.0039			3456.03	34.497	3456.03	-0.71631	3456.03	1.4666	3456.03	-5.297			3460.82	4.8369	3460.82	-37.562	3460.82	-5.469	3456.03	-5.423			3460.82	0.86742	3460.82	6.1604	3460.82	-2.8162	3460.82	6.4652			3448.04	3.4802	3460.82	4.7726	3460.82	4.8817
		16.338	-0.04212			16.338	-0.02755			1.80903	0.00391			3456.17	32.517	3456.17	-0.70536	3456.17	-3.5104	3456.17	-4.2783			3460.94	5.8626	3460.94	-37.544	3460.94	5.5457	3456.17	-2.4102			3460.94	3.8833	3460.94	10.173	3460.94	-0.79582	3460.94	6.48			3448.23	-0.42529	3460.94	5.7972	3460.94	1.9031
		16.3793	-0.04286			16.3793	-0.02581			1.81418	-0.00174			3456.32	29.537	3456.32	-0.69441	3456.32	-6.4874	3456.32	-3.2595			3461.06	3.8883	3461.06	-33.525	3461.06	7.5604	3456.32	-0.39748			3461.06	10.899	3461.06	12.186	3461.06	8.2245	3461.06	1.4948			3448.43	-7.3307	3461.06	3.8218	3461.06	4.9244
		16.4206	-0.04329			16.4206	-0.02075			1.81932	-0.00508			3456.47	15.558	3456.47	0.31654	3456.47	-5.4643	3456.47	-2.2404			3461.17	1.9141	3461.17	-27.507	3461.17	5.5752	3456.47	2.6153			3461.17	6.9152	3461.17	15.199	3461.17	10.245	3461.17	0.50976			3448.62	-9.2359	3461.17	2.8462	3461.17	3.9456
		16.4619	-0.04433			16.4619	-0.02547			1.82444	0.00178			3456.61	5.5778	3456.61	4.3275	3456.61	-5.4412	3456.61	1.7789			3461.29	-5.0601	3461.29	-25.488	3461.29	0.58997	3456.61	-2.3719			3461.29	11.931	3461.29	24.212	3461.29	5.2651	3461.29	5.5248			3448.82	-2.141	3461.29	1.8706	3461.29	5.9666
		16.5078	-0.04453			16.5078	-0.02852			1.82959	0.00174			3456.76	-5.4021	3456.76	0.33847	3456.76	-4.418	3456.76	-1.2015			3461.41	-13.034	3461.41	-22.469	3461.41	-5.3952	3456.76	-6.3591			3461.41	22.947	3461.41	30.224	3461.41	9.2854	3461.41	2.5398			3449.01	2.9541	3461.41	3.8949	3461.41	4.9875
		16.5711	-0.04548			16.5711	-0.02689			1.83474	0.000950326			3456.91	-5.3821	3456.91	5.3494	3456.91	-0.39477	3456.91	-3.1818			3461.52	-22.008	3461.52	-16.45	3461.52	-6.3803	3456.91	-4.3463			3461.52	27.964	3461.52	31.238	3461.52	12.306	3461.52	5.555			3449.21	6.0492	3461.52	3.919	3461.52	1.0083
		16.6124	-0.04628			16.6124	-0.02261			1.83989	-0.00939			3457.05	-21.362	3457.05	10.36	3457.05	2.6285	3457.05	-1.1618			3461.64	-30.982	3461.64	-6.4309	3461.64	-12.365	3457.05	-5.3334			3461.64	34.98	3461.64	39.251	3461.64	13.326	3461.64	5.5702			3449.4	-1.8555	3461.64	0.94314	3461.64	5.0289
		16.658	-0.047			16.658	-0.02515			1.84502	-0.000948398			3457.2	-30.342	3457.2	15.371	3457.2	10.652	3457.2	1.8585			3461.76	-33.956	3461.76	-1.4117	3461.76	-23.351	3457.2	-1.3205			3461.76	45.996	3461.76	48.264	3461.76	17.346	3461.76	14.585			3449.6	-2.76	3461.76	-0.03286	3461.76	6.0494
		16.6993	-0.04732			16.6993	-0.02715			1.85016	0.00595			3457.35	-32.322	3457.35	20.382	3457.35	7.6752	3457.35	0.87893			3461.88	-45.93	3461.88	-3.3924	3461.88	-21.336	3457.35	0.69236			3461.88	48.013	3461.88	51.277	3461.88	16.366	3461.88	9.6008			3449.79	16.336	3461.88	5.991	3461.88	10.07
		16.7406	-0.04875			16.7406	-0.02828			1.85532	0.00227			3457.49	-29.303	3457.49	21.393	3457.49	13.699	3457.49	-3.1004			3461.99	-46.904	3461.99	-9.373	3461.99	-28.321	3457.49	-2.2947			3461.99	58.029	3461.99	59.291	3461.99	18.386	3461.99	8.6163			3449.99	4.4313	3461.99	5.0149	3461.99	12.09
		16.8077	-0.04849			16.8077	-0.02963			1.86046	-0.00506			3457.64	-26.283	3457.64	26.404	3457.64	15.722	3457.64	-1.0794			3462.11	-48.878	3462.11	-9.3535	3462.11	-27.306	3457.64	-0.28177			3462.11	73.046	3462.11	67.304	3462.11	19.407	3462.11	12.632			3450.19	13.527	3462.11	12.039	3462.11	9.1102
		16.849	-0.04819			16.849	-0.03186			1.8656	0.00343			3457.79	-20.263	3457.79	24.416	3457.79	19.746	3457.79	2.9417			3462.23	-40.851	3462.23	-5.3339	3462.23	-25.29	3457.79	0.73122			3462.23	80.062	3462.23	64.318	3462.23	20.427	3462.23	9.6474			3450.38	16.623	3462.23	6.0622	3462.23	13.13
		16.8903	-0.04992			16.8903	-0.03203			1.87075	0.00113			3457.93	-13.244	3457.93	22.427	3457.93	14.769	3457.93	-0.03688			3462.35	-34.825	3462.35	-4.3142	3462.35	-17.275	3457.93	2.7442			3462.35	90.079	3462.35	65.331	3462.35	23.447	3462.35	8.663			3450.58	22.719	3462.35	4.0858	3462.35	17.15
		16.9316	-0.05053			16.9316	-0.0318			1.87588	-0.00236			3458.08	-8.2244	3458.08	14.438	3458.08	5.7927	3458.08	-3.0152			3462.46	-27.798	3462.46	-3.2943	3462.46	-15.26	3458.08	0.75727			3462.46	95.096	3462.46	59.345	3462.46	22.467	3462.46	12.679			3450.77	18.816	3462.46	8.1092	3462.46	12.17
		16.9728	-0.05154			16.9728	-0.03194			1.88101	-1.97231e-05			3458.23	-4.205	3458.23	5.4488	3458.23	-2.1837	3458.23	-1.9934			3462.58	-19.772	3462.58	-7.2744	3462.58	-4.245	3458.23	-7.2297			3462.58	94.113	3462.58	56.359	3462.58	29.487	3462.58	6.6945			3450.97	16.912	3462.58	4.1325	3462.58	12.189
		17.0379	-0.04906			17.0379	-0.03166			1.88615	-0.00469			3458.37	-1.1857	3458.37	-2.54	3458.37	-5.16	3458.37	-2.9713			3462.7	-9.7454	3462.7	-1.2544	3462.7	-2.2298	3458.37	-4.2165			3462.7	94.13	3462.7	48.373	3462.7	26.507	3462.7	5.7104			3451.16	1.0087	3462.7	1.1558	3462.7	14.209
		17.0792	-0.04752			17.0792	-0.0317			1.8913	0.00445			3458.52	-4.1664	3458.52	-11.529	3458.52	-3.1363	3458.52	-0.94893			3462.82	-9.7188	3462.82	-0.2342	3462.82	-1.2145	3458.52	-3.2034			3462.82	85.147	3462.82	33.387	3462.82	29.527	3462.82	4.7264			3451.36	-2.8946	3462.82	1.1789	3462.82	7.2283
		17.1205	-0.04706			17.1205	-0.03242			1.89645	-0.00628			3458.67	-8.1472	3458.67	-17.518	3458.67	-11.112	3458.67	-0.92634			3462.93	-7.6921	3462.93	5.7861	3462.93	-4.1992	3458.67	1.8098			3462.93	72.164	3462.93	20.401	3462.93	24.547	3462.93	1.7424			3451.55	-4.7977	3462.93	2.202	3462.93	8.2475
		17.1618	-0.04925			17.1618	-0.02897			1.90158	-0.00595			3458.81	-10.128	3458.81	-22.506	3458.81	-13.089	3458.81	-0.90353			3463.05	-7.6654	3463.05	2.8064	3463.05	-2.1838	3458.81	3.823			3463.05	52.181	3463.05	7.4154	3463.05	22.567	3463.05	1.7585			3451.75	-0.70067	3463.05	3.2249	3463.05	10.267
		17.2077	-0.04962			17.2077	-0.03215			1.90672	0.00361			3458.96	-12.109	3458.96	-24.495	3458.96	-17.065	3458.96	0.11953			3463.17	-11.639	3463.17	0.82692	3463.17	-5.1684	3458.96	4.8363			3463.17	31.198	3463.17	-7.5703	3463.17	17.587	3463.17	9.7747			3451.95	6.3965	3463.17	-0.7522	3463.17	10.286
		17.271	-0.05158			17.271	-0.03479			1.91186	0.0014			3459.11	-2.0899	3459.11	-20.484	3459.11	-13.041	3459.11	1.1428			3463.28	-12.612	3463.28	1.8475	3463.28	1.847	3459.11	-0.15041			3463.28	12.215	3463.28	-25.556	3463.28	9.6068	3463.28	9.791			3452.14	2.4939	3463.28	1.2706	3463.28	5.3045
		17.3123	-0.05272			17.3123	-0.03361			1.91699	-0.000245312			3459.25	4.9291	3459.25	-17.473	3459.25	-5.0169	3459.25	0.16636			3463.4	-7.5849	3463.4	0.86821	3463.4	0.86255	3459.25	-3.1371			3463.4	-4.7673	3463.4	-26.541	3463.4	0.62667	3463.4	3.8073			3452.34	9.5913	3463.4	-1.7068	3463.4	6.3232
		17.3579	-0.05313			17.3579	-0.03472			1.92211	-0.00587			3459.4	2.948	3459.4	-14.461	3459.4	-0.99282	3459.4	-2.8099			3463.52	-6.5579	3463.52	-1.111	3463.52	-2.1219	3459.4	2.8763			3463.52	-19.75	3463.52	-39.527	3463.52	-8.3535	3463.52	5.8238			3452.53	13.689	3463.52	-4.6842	3463.52	0.34178
		17.3992	-0.0523			17.3992	-0.036			1.92724	0.00601			3459.55	-1.0332	3459.55	-9.4499	3459.55	-4.9687	3459.55	3.2141			3463.64	-5.5309	3463.64	3.9099	3463.64	-2.1063	3459.55	4.8898			3463.64	-40.732	3463.64	-47.512	3463.64	-13.334	3463.64	6.8403			3452.73	18.787	3463.64	-1.6618	3463.64	-9.6397
		17.4404	-0.05294			17.4404	-0.03541			1.93238	0.000680308			3459.69	0.98559	3459.69	-4.4385	3459.69	-5.9446	3459.69	0.2384			3463.75	-2.5038	3463.75	-2.069	3463.75	-7.0906	3459.69	3.9033			3463.75	-54.715	3463.75	-50.497	3463.75	-18.314	3463.75	0.85688			3452.92	21.885	3463.75	-1.6394	3463.75	-9.6214
		17.5076	-0.05303			17.5076	-0.03528			1.93752	-0.00264			3459.84	-4.9957	3459.84	-1.427	3459.84	-5.9204	3459.84	3.2629			3463.87	-2.4767	3463.87	-0.0479	3463.87	-1.0749	3459.84	-2.0832			3463.87	-67.697	3463.87	-52.482	3463.87	-21.294	3463.87	-2.1265			3453.12	11.983	3463.87	-1.6172	3463.87	-8.6032
		17.5489	-0.05269			17.5489	-0.03434			1.94268	-0.00808			3459.99	-3.977	3459.99	-2.4156	3459.99	-3.8961	3459.99	0.28763			3463.99	-2.4495	3463.99	-3.0267	3463.99	1.9408	3459.99	-4.0696			3463.99	-74.679	3463.99	-57.467	3463.99	-18.274	3463.99	-4.1097			3453.31	10.081	3463.99	-0.59505	3463.99	-5.585
		17.5902	-0.0533			17.5902	-0.03339			1.94781	0.00599			3460.13	-0.95843	3460.13	2.596	3460.13	-1.8718	3460.13	5.3126			3464.11	2.5778	3464.11	-0.00529	3464.11	-1.0434	3460.13	-5.056			3464.11	-79.661	3464.11	-56.452	3464.11	-23.255	3464.11	-4.0929			3453.51	-2.8205	3464.11	-0.57301	3464.11	-6.5671
		17.6314	-0.05328			17.6314	-0.02811			1.95295	0.00363			3460.28	4.0601	3460.28	-2.3925	3460.28	1.1525	3460.28	6.3378			3464.22	4.6051	3464.22	-2.9838	3464.22	-2.0275	3460.28	-3.0423			3464.22	-76.643	3464.22	-53.436	3464.22	-23.235	3464.22	-9.076			3453.7	-3.7219	3464.22	-2.5511	3464.22	-10.549
		17.6727	-0.05344			17.6727	-0.02869			1.95809	-0.00523			3460.43	0.07858	3460.43	1.6192	3460.43	0.17691	3460.43	3.3633			3464.34	1.6325	3464.34	2.0377	3464.34	-0.0116	3460.43	2.9714			3464.34	-76.625	3464.34	-49.421	3464.34	-22.215	3464.34	-3.059			3453.9	3.3769	3464.34	-6.5292	3464.34	-15.531
		17.7378	-0.05221			17.7378	-0.03111			1.96323	0.000161079			3460.57	0.097	3460.57	3.6308	3460.57	2.2014	3460.57	3.389			3464.46	-0.34001	3464.46	-2.9406	3464.46	1.0044	3460.57	-1.0148			3464.46	-75.607	3464.46	-48.405	3464.46	-19.195	3464.46	-6.0419			3454.1	13.476	3464.46	-7.5075	3464.46	-14.514
		17.7791	-0.05295			17.7791	-0.0325			1.96836	0.00139			3460.72	1.1154	3460.72	1.6425	3460.72	0.22589	3460.72	2.4149			3464.57	-4.3125	3464.57	2.0812	3464.57	-0.9796	3460.72	5.9991			3464.57	-66.589	3464.57	-38.39	3464.57	-14.176	3464.57	-3.0247			3454.29	11.575	3464.57	-2.4859	3464.57	-14.496
		17.8204	-0.0532			17.8204	-0.03445			1.97349	-0.00117			3460.87	0.13366	3460.87	1.6543	3460.87	0.25046	3460.87	-1.5589			3464.69	-0.28493	3464.69	2.1031	3464.69	3.0365	3460.87	1.013			3464.69	-63.571	3464.69	-26.374	3464.69	-12.156	3464.69	-1.0075			3454.49	7.6741	3464.69	-3.4644	3464.69	-17.479
		17.8617	-0.05314			17.8617	-0.03679			1.97863	-0.00488			3461.01	-3.8481	3461.01	1.6661	3461.01	4.2751	3461.01	-2.5325			3464.81	-1.2573	3464.81	0.12515	3464.81	4.0526	3461.01	-4.973			3464.81	-58.552	3464.81	-19.358	3464.81	-11.137	3464.81	-4.9902			3454.68	2.7735	3464.81	-5.443	3464.81	-21.462
		17.9076	-0.0561			17.9076	-0.03406			1.98377	-0.000996064			3461.16	2.1701	3461.16	-2.3221	3461.16	-1.7002	3461.16	-0.50578			3464.93	-1.2296	3464.93	-0.85272	3464.93	0.06884	3461.16	-0.95902			3464.93	-46.534	3464.93	-20.342	3464.93	-13.117	3464.93	-4.9727			3454.88	-8.127	3464.93	-5.4217	3464.93	-18.445
		17.9709	-0.05824			17.9709	-0.03212			1.98892	0.00284			3461.3	-0.81178	3461.3	2.6898	3461.3	-2.6755	3461.3	-3.4789			3465.04	-5.2018	3465.04	3.1695	3465.04	-3.9149	3461.3	-2.9449			3465.04	-39.515	3465.04	-20.326	3465.04	-7.0976	3465.04	-3.9553			3455.07	-1.0272	3465.04	-7.4005	3465.04	-15.428
		18.0122	-0.05819			18.0122	-0.02671			1.99407	-0.000402656			3461.45	-0.7937	3461.45	-2.2983	3461.45	2.3493	3461.45	3.5483			3465.16	-3.174	3465.16	4.1919	3465.16	-6.8986	3461.45	-4.9308			3465.16	-28.497	3465.16	-5.3097	3465.16	-4.0781	3465.16	-1.9377			3455.27	0.07265	3465.16	-10.379	3465.16	-7.4107
		18.0578	-0.05843			18.0578	-0.02418			1.99921	-0.0076			3461.6	3.2243	3461.6	0.71374	3461.6	2.3741	3461.6	2.5757			3465.28	-8.1461	3465.28	-3.7857	3465.28	1.1178	3461.6	-1.9166			3465.28	-25.478	3465.28	3.7067	3465.28	-3.0586	3465.28	1.08			3455.46	-21.827	3465.28	-5.3584	3465.28	-10.394
		18.0991	-0.05717			18.0991	-0.02577			2.00433	-0.0011			3461.74	0.24227	3461.74	-0.27421	3461.74	-7.601	3461.74	-0.39667			3465.4	-3.1182	3465.4	-0.76312	3465.4	0.13426	3461.74	-4.9023			3465.4	-20.459	3465.4	-3.2768	3465.4	-5.0392	3465.4	-2.9023			3455.66	-22.727	3465.4	-8.3375	3465.4	-11.377
		18.1403	-0.05812			18.1403	-0.02684			2.00947	0.0067			3461.89	6.2602	3461.89	-3.2621	3461.89	-1.576	3461.89	-0.36878			3465.51	-3.0902	3465.51	0.25955	3465.51	1.1508	3461.89	-1.8879			3465.51	-16.44	3465.51	-6.2602	3465.51	-6.0198	3465.51	-4.8844			3455.86	-5.6267	3465.51	-4.3168	3465.51	-6.3607
		18.2075	-0.05856			18.2075	-0.0275			2.01461	-0.00216			3462.04	0.27803	3462.04	-1.2499	3462.04	-4.551	3462.04	0.65935			3465.63	-0.06215	3465.63	0.28234	3465.63	-0.83265	3462.04	-1.8735			3465.63	-10.421	3465.63	-4.2434	3465.63	-4.0004	3465.63	4.1335			3456.05	-13.526	3465.63	-6.2961	3465.63	-1.3442
		18.2488	-0.05814			18.2488	-0.02877			2.01976	-0.0028			3462.18	3.2958	3462.18	-2.2377	3462.18	-0.52591	3462.18	5.6877			3465.75	-0.03402	3465.75	3.3052	3465.75	-1.816	3462.18	-2.859			3465.75	-11.402	3465.75	-9.2265	3465.75	-4.981	3465.75	-1.8485			3456.25	-11.425	3465.75	-3.2756	3465.75	-5.3279
		18.2901	-0.05952			18.2901	-0.02925			2.02489	-0.00227			3462.33	5.3136	3462.33	-3.2254	3462.33	0.49922	3462.33	4.7163			3465.87	-5.0058	3465.87	0.32823	3465.87	-1.7993	3462.33	0.15552			3465.87	-6.3829	3465.87	-8.2095	3465.87	-1.9617	3465.87	2.1696			3456.44	-11.324	3465.87	-8.2551	3465.87	0.68826
		18.3314	-0.05762			18.3314	-0.02825			2.03003	0.000122601			3462.48	5.3312	3462.48	2.7869	3462.48	2.5244	3462.48	-0.2548			3465.98	-4.9776	3465.98	-5.6487	3465.98	-2.7825	3462.48	-0.82986			3465.98	-9.3637	3465.98	-6.1924	3465.98	-1.9424	3465.98	0.18776			3456.64	-9.2234	3465.98	-7.2348	3465.98	-5.2957
		18.3726	-0.05692			18.3726	-0.02842			2.03517	-0.00299			3462.62	1.3489	3462.62	-6.2007	3462.62	0.54965	3462.62	0.77431			3466.1	-2.9493	3466.1	-2.6254	3466.1	-3.7657	3462.62	-4.8152			3466.1	-5.3444	3466.1	-0.17512	3466.1	-3.9232	3466.1	-5.794			3456.83	-14.122	3466.1	-5.2146	3466.1	-5.2797
		18.4377	-0.05192			18.4377	-0.02768			2.0403	-0.0095			3462.77	-0.63354	3462.77	-3.1882	3462.77	1.575	3462.77	0.80365			3466.22	-5.9209	3466.22	-3.6021	3466.22	-6.7488	3462.77	5.1996			3466.22	-6.3249	3466.22	-3.1577	3466.22	-4.9039	3466.22	-3.7756			3457.03	-13.021	3466.22	-1.1945	3466.22	-6.2638
		18.479	-0.04543			18.479	-0.02712			2.04543	-0.002			3462.92	-1.616	3462.92	-6.1757	3462.92	-0.39968	3462.92	3.8332			3466.33	-5.8925	3466.33	-7.5787	3466.33	-5.7318	3462.92	3.2145			3466.33	-7.3054	3466.33	-1.1402	3466.33	-4.8848	3466.33	0.24281			3457.22	-8.9192	3466.33	-6.1745	3466.33	-3.2481
		18.5203	-0.0454			18.5203	-0.02748			2.05057	0.00804			3463.06	3.4015	3463.06	-6.1631	3463.06	3.6257	3463.06	4.8631			3466.45	-3.864	3466.45	-7.5551	3466.45	3.2852	3463.06	-2.7706			3466.45	-7.2858	3466.45	-2.1225	3466.45	-3.8656	3466.45	-5.7387			3457.42	8.1826	3466.45	-6.1546	3466.45	-8.2325
		18.5615	-0.05183			18.5615	-0.02527			2.05572	-0.00637			3463.21	0.41889	3463.21	-6.1504	3463.21	0.65122	3463.21	-1.1069			3466.57	-3.8355	3466.57	-4.5315	3466.57	-0.69765	3463.21	-5.7556			3466.57	-7.2662	3466.57	-0.10472	3466.57	-5.8464	3466.57	-2.7201			3457.61	13.285	3466.57	-4.1349	3466.57	-4.2169
		18.6075	-0.05384			18.6075	-0.02909			2.06084	-0.00985			3463.36	7.4363	3463.36	-3.1377	3463.36	-0.32324	3463.36	2.9235			3466.69	-4.8068	3466.69	2.4923	3466.69	-0.68047	3463.36	-0.74056			3466.69	-7.2464	3466.69	1.9132	3466.69	-3.8273	3466.69	-6.7014			3457.81	53.387	3466.69	-6.1152	3466.69	-6.2015
		18.6708	-0.05405			18.6708	-0.02911			2.06599	-0.00346			3463.5	-5.5464	3463.5	-1.1249	3463.5	-0.29764	3463.5	6.954			3466.8	-2.7782	3466.8	0.51619	3466.8	-2.6632	3463.5	3.2746			3466.8	-8.2265	3466.8	0.93128	3466.8	-2.8083	3466.8	-3.6826			3458.01	84.489	3466.8	0.90434	3466.8	-3.1862
		18.7121	-0.05399			18.7121	-0.03006			2.07113	-0.000702139			3463.65	1.4709	3463.65	7.888	3463.65	0.72802	3463.65	1.9848			3466.92	-1.7494	3466.92	-2.4598	3466.92	-10.646	3463.65	4.2898			3466.92	-3.2066	3466.92	-2.0505	3466.92	1.2108	3466.92	-8.6637			3458.2	109.59	3466.92	-2.0762	3466.92	-1.1711
		18.7577	-0.05333			18.7577	-0.03291			2.07626	0.00315			3463.8	-1.5119	3463.8	3.9009	3463.8	3.7537	3463.8	2.0159			3467.04	-5.7206	3467.04	-0.43574	3467.04	-7.6285	3463.8	-1.6949			3467.04	-1.1865	3467.04	-5.0322	3467.04	2.2298	3467.04	-3.6448			3458.4	118.69	3467.04	0.94308	3467.04	-4.156
		18.7989	-0.05053			18.7989	-0.0311			2.08142	-0.00945			3463.94	1.5052	3463.94	4.9139	3463.94	5.7795	3463.94	6.0472			3467.16	-3.6918	3467.16	-1.4115	3467.16	-5.611	3463.94	5.3205			3467.16	-4.1664	3467.16	-6.0137	3467.16	-3.7512	3467.16	-1.6257			3458.59	76.797	3467.16	-5.0377	3467.16	-4.141
		18.8402	-0.05041			18.8402	-0.02984			2.08655	0.00664			3464.09	-3.4776	3464.09	-2.073	3464.09	9.8054	3464.09	7.0787			3467.27	-6.6629	3467.27	5.6128	3467.27	-4.5935	3464.09	6.336			3467.27	-0.14614	3467.27	-6.9951	3467.27	-6.7323	3467.27	3.3934			3458.79	29.9	3467.27	0.98138	3467.27	-0.12616
		18.9074	-0.05036			18.9074	-0.03163			2.09169	0.00772			3464.24	-4.4606	3464.24	-3.0599	3464.24	3.8312	3464.24	-1.8895			3467.39	-10.634	3467.39	4.6372	3467.39	-0.57582	3464.24	6.3516			3467.39	0.87418	3467.39	-5.9763	3467.39	-8.7134	3467.39	-5.5873			3458.98	-13.997	3467.39	-3.9997	3467.39	-5.1114
		18.9487	-0.04995			18.9487	-0.03332			2.09683	-0.01025			3464.38	-6.4435	3464.38	-4.0466	3464.38	7.8572	3464.38	1.1425			3467.51	-3.6049	3467.51	5.6617	3467.51	-1.5581	3464.38	5.3672			3467.51	-0.10541	3467.51	-1.9574	3467.51	-4.6945	3467.51	-4.568			3459.18	-55.894	3467.51	-2.9808	3467.51	-0.09676
		18.99	-0.05155			18.99	-0.03433			2.10195	-0.00733			3464.53	-6.4266	3464.53	-5.0333	3464.53	5.8832	3464.53	-2.8253			3467.62	-5.5758	3467.62	8.6863	3467.62	-6.5403	3464.53	1.383			3467.62	-4.0849	3467.62	-1.9384	3467.62	-4.6757	3467.62	-6.5486			3459.37	-113.79	3467.62	3.038	3467.62	-0.08222
		19.0313	-0.05158			19.0313	-0.03565			2.10708	0.00329			3464.68	-5.4096	3464.68	2.9801	3464.68	6.9093	3464.68	-1.7928			3467.74	-5.5466	3467.74	9.7111	3467.74	-0.52249	3464.68	6.3988			3467.74	-7.0643	3467.74	-3.9192	3467.74	-5.6568	3467.74	-7.5291			3459.57	-125.69	3467.74	4.0566	3467.74	1.9322
		19.0725	-0.05177			19.0725	-0.03656			2.1122	0.00303			3464.82	-4.3927	3464.82	4.9935	3464.82	4.9354	3464.82	0.23993			3467.86	-0.51738	3467.86	6.7359	3467.86	2.4954	3464.82	5.4147			3467.86	-9.0436	3467.86	-1.8998	3467.86	-11.638	3467.86	0.49043			3459.77	-81.583	3467.86	5.0751	3467.86	-2.0535
		19.1376	-0.04944			19.1376	-0.03727			2.11735	-0.00926			3464.97	0.6241	3464.97	0.00705	3464.97	7.9616	3464.97	-0.7271			3467.98	-2.4881	3467.98	3.7609	3467.98	6.5135	3464.97	1.4307			3467.98	-6.0228	3467.98	-7.8804	3467.98	-12.619	3467.98	3.5101			3459.96	-59.479	3467.98	11.094	3467.98	0.96077
		19.1789	-0.04919			19.1789	-0.03614			2.12248	-0.0076			3465.12	-0.35911	3465.12	-2.9793	3465.12	7.9879	3465.12	-0.69389			3468.09	2.5412	3468.09	3.7859	3468.09	-1.4685	3465.12	-0.5532			3468.09	-3.002	3468.09	-2.8607	3468.09	-8.6006	3468.09	-0.47015			3460.16	-41.374	3468.09	13.112	3468.09	-6.0251
		19.2202	-0.04931			19.2202	-0.0321			2.12763	0.00201			3465.26	3.6576	3465.26	-5.9656	3465.26	9.0142	3465.26	-1.6604			3468.21	1.5706	3468.21	7.8111	3468.21	-1.4503	3465.26	3.463			3468.21	-7.981	3468.21	-6.841	3468.21	-3.5819	3468.21	-0.4503			3460.35	-12.27	3468.21	12.13	3468.21	-2.0111
		19.2615	-0.05221			19.2615	-0.03592			2.13277	-0.00229			3465.41	1.6743	3465.41	-2.9519	3465.41	6.0406	3465.41	2.3732			3468.33	0.6001	3468.33	6.8364	3468.33	11.568	3465.41	2.4793			3468.33	-8.9599	3468.33	-6.8211	3468.33	-3.5633	3468.33	0.56963			3460.55	-5.1653	3468.33	11.148	3468.33	-3.9972
		19.3074	-0.05283			19.3074	-0.0368			2.13791	-0.00235			3465.56	3.691	3465.56	0.06201	3465.56	6.0671	3465.56	-0.59284			3468.45	6.6296	3468.45	12.862	3468.45	7.5863	3465.56	1.4956			3468.45	-0.93878	3468.45	-4.801	3468.45	-7.5446	3468.45	-3.4103			3460.74	-12.06	3468.45	8.166	3468.45	-2.9833
		19.3707	-0.05318			19.3707	-0.03564			2.14306	-0.00425			3465.7	2.7076	3465.7	-2.924	3465.7	4.0936	3465.7	-6.5587			3468.56	9.6592	3468.56	15.887	3468.56	1.6047	3465.7	-2.4879			3468.56	-1.9175	3468.56	2.2192	3468.56	-7.5261	3468.56	-0.39024			3460.94	-7.9555	3468.56	9.1838	3468.56	-3.9696
		19.412	-0.05411			19.412	-0.02993			2.14819	0.00483			3465.85	0.72417	3465.85	-0.91001	3465.85	3.1201	3465.85	-0.52429			3468.68	3.6888	3468.68	16.913	3468.68	6.6232	3465.85	5.5286			3468.68	-6.8962	3468.68	2.2396	3468.68	-1.5075	3468.68	-4.37			3461.13	-6.8504	3468.68	12.201	3468.68	-1.956
		19.4576	-0.0547			19.4576	-0.03167			2.15333	0.00343			3466	-1.2593	3466	2.1041	3466	-0.85324	3466	-3.4897			3468.8	0.71852	3468.8	23.938	3468.8	9.6418	3466	6.5453			3468.8	-5.8747	3468.8	0.26008	3468.8	-3.489	3468.8	-2.3497			3461.33	-18.745	3468.8	6.2191	3468.8	-2.9425
		19.4988	-0.05311			19.4988	-0.03083			2.15846	-0.0083			3466.14	-2.2428	3466.14	1.1183	3466.14	2.1735	3466.14	-4.4548			3468.91	-1.2517	3468.91	32.964	3468.91	3.6604	3466.14	3.5621			3468.91	-4.8532	3468.91	1.2807	3468.91	1.5295	3468.91	-1.3294			3461.52	-12.64	3468.91	2.2366	3468.91	-1.9291
		19.5401	-0.05284			19.5401	-0.03055			2.1636	-0.00437			3466.29	0.77361	3466.29	-2.8674	3466.29	4.2002	3466.29	-0.41969			3469.03	0.7781	3469.03	33.99	3469.03	-1.3208	3466.29	-6.4211			3469.03	-1.8316	3469.03	-2.6985	3469.03	-1.4521	3469.03	-3.3089			3461.72	-9.5338	3469.03	-0.74608	3469.03	1.0843
		19.6073	-0.05201			19.6073	-0.02905			2.16874	0.00368			3466.44	0.79001	3466.44	-7.853	3466.44	1.227	3466.44	1.6156			3469.15	-2.192	3469.15	30.016	3469.15	0.69802	3466.44	-1.4041			3469.15	-4.8099	3469.15	0.32251	3469.15	-0.43366	3469.15	-7.2884			3461.92	-11.428	3469.15	-5.7288	3469.15	3.0975
		19.6486	-0.05111			19.6486	-0.03074			2.17388	-0.00212			3466.58	-2.1936	3466.58	-1.8385	3466.58	3.2539	3466.58	7.6512			3469.27	-0.1621	3469.27	26.042	3469.27	1.7169	3466.58	-2.3871			3469.27	-4.7881	3469.27	4.3436	3469.27	0.58472	3469.27	-3.2677			3462.11	-10.322	3469.27	-11.712	3469.27	2.1106
		19.6899	-0.05153			19.6899	-0.02937			2.17901	-0.00606			3466.73	-1.1773	3466.73	-0.82398	3466.73	-1.7192	3466.73	1.687			3469.38	9.8679	3469.38	21.068	3469.38	-0.26407	3466.73	2.6301			3469.38	-3.7662	3469.38	-0.63512	3469.38	1.6031	3469.38	-6.247			3462.31	-7.2157	3469.38	-11.695	3469.38	-1.8763
		19.7312	-0.05015			19.7312	-0.02841			2.18415	-0.00231			3466.88	0.83895	3466.88	-1.8093	3466.88	-3.6922	3466.88	0.72304			3469.5	18.898	3469.5	17.095	3469.5	4.755	3466.88	7.6473			3469.5	-1.7441	3469.5	1.3863	3469.5	-2.3786	3469.5	-5.2262			3462.5	-4.1092	3469.5	-9.6778	3469.5	-2.8634
		19.7724	-0.0495			19.7724	-0.0276			2.18929	0.00282			3467.02	0.85519	3467.02	-0.79459	3467.02	1.3349	3467.02	1.7593			3469.62	20.928	3469.62	10.121	3469.62	6.7742	3467.02	0.66466			3469.62	1.278	3469.62	4.4079	3469.62	-6.3604	3469.62	-1.2052			3462.7	-9.0026	3469.62	-10.661	3469.62	-7.8505
		19.8375	-0.04747			19.8375	-0.02724			2.19442	0.000832327			3467.17	-4.1286	3467.17	-1.7798	3467.17	1.362	3467.17	0.7958			3469.74	29.958	3469.74	4.1477	3469.74	5.7934	3467.17	-5.3179			3469.74	-4.6999	3469.74	7.4296	3469.74	-6.3421	3469.74	-4.1842			3462.89	-7.8958	3469.74	-16.644	3469.74	-2.8378
		19.8788	-0.04739			19.8788	-0.02281			2.19957	-0.00294			3467.32	-3.1125	3467.32	-3.7648	3467.32	1.3892	3467.32	-0.16747			3469.85	35.988	3469.85	-0.82569	3469.85	10.813	3467.32	-3.3003			3469.85	-4.6776	3469.85	1.4515	3469.85	-1.3239	3469.85	-2.1632			3463.09	0.21114	3469.85	-13.628	3469.85	2.1749
		19.9201	-0.04705			19.9201	-0.01995			2.20471	-0.000852856			3467.46	-2.0964	3467.46	-8.7498	3467.46	2.4165	3467.46	4.8695			3469.97	38.019	3469.97	-2.799	3469.97	10.832	3467.46	-7.2827			3469.97	-2.6552	3469.97	-0.52648	3469.97	-5.3057	3469.97	1.858			3463.28	-14.682	3469.97	-11.611	3469.97	1.1875
		19.9614	-0.04997			19.9614	-0.01686			2.20986	0.00408			3467.61	-2.0803	3467.61	-3.7347	3467.61	-4.5562	3467.61	9.9067			3470.09	41.049	3470.09	4.2278	3470.09	19.852	3467.61	-6.2649			3470.09	-5.6327	3470.09	-2.5043	3470.09	-2.2876	3470.09	-2.1207			3463.48	-10.574	3470.09	-6.5951	3470.09	-4.8
		20.0026	-0.05027			20.0026	-0.01474			2.215	-0.00153			3467.76	-0.06424	3467.76	-0.71947	3467.76	-0.52887	3467.76	4.9441			3470.21	37.079	3470.21	5.2548	3470.21	17.871	3467.76	-1.247			3470.21	-4.6101	3470.21	-2.4819	3470.21	-1.2695	3470.21	-4.0994			3463.68	12.533	3470.21	-6.5789	3470.21	2.2124
		20.0673	-0.05466			20.0673	-0.01411			2.22013	-0.00232			3467.9	-7.0482	3467.9	-1.7042	3467.9	6.4986	3467.9	3.9817			3470.32	37.11	3470.32	12.282	3470.32	20.891	3467.9	-2.229			3470.32	-7.5875	3470.32	-4.4594	3470.32	4.7486	3470.32	-5.0779			3463.87	4.6409	3470.32	-2.5628	3470.32	4.2247
		20.1085	-0.05505			20.1085	-0.01486			2.22528	0.000526931			3468.05	-2.0323	3468.05	0.31125	3468.05	6.5261	3468.05	3.0196			3470.44	30.14	3470.44	9.3089	3470.44	17.911	3468.05	0.78906			3470.44	-4.5647	3470.44	-1.4368	3470.44	0.76659	3470.44	-5.0564			3464.07	-0.25124	3470.44	-4.5469	3470.44	-1.7631
		20.1498	-0.05281			20.1498	-0.01647			2.23044	0.00357			3468.2	-7.0163	3468.2	-2.6732	3468.2	8.5536	3468.2	7.0577			3470.56	18.171	3470.56	8.3361	3470.56	17.931	3468.2	-3.1927			3470.56	-4.5418	3470.56	1.586	3470.56	4.7846	3470.56	-6.0348			3464.26	20.857	3470.56	-10.531	3470.56	-2.7509
		20.1911	-0.05039			20.1911	-0.0199			2.23558	-0.000757567			3468.34	-1.0005	3468.34	-4.6576	3468.34	2.5812	3468.34	2.096			3470.67	14.202	3470.67	7.3634	3470.67	18.951	3468.34	-3.1744			3470.67	-2.5189	3470.67	-0.39098	3470.67	-4.1975	3470.67	-3.0131			3464.46	32.965	3470.67	-7.5153	3470.67	-1.7389
		20.2324	-0.04904			20.2324	-0.01942			2.24072	-0.00287			3468.49	-3.9846	3468.49	-0.64194	3468.49	2.6089	3468.49	1.1345			3470.79	5.2323	3470.79	5.3908	3470.79	9.9708	3468.49	-4.156			3470.79	-5.4958	3470.79	-4.3678	3470.79	-4.1795	3470.79	-0.99126			3464.65	35.074	3470.79	0.50029	3470.79	-4.7269
		20.2975	-0.04678			20.2975	-0.01866			2.24586	-0.000902948			3468.64	3.0312	3468.64	1.3739	3468.64	2.6367	3468.64	-1.8267			3470.91	2.263	3470.91	4.4183	3470.91	6.9909	3468.64	-5.1375			3470.91	-4.4727	3470.91	-3.3446	3470.91	-2.1616	3470.91	0.03062			3464.85	29.182	3470.91	-0.48422	3470.91	2.285
		20.3387	-0.04575			20.3387	-0.0172			2.251	0.00829			3468.78	3.047	3468.78	3.3898	3468.78	1.6645	3468.78	-2.7877			3471.03	-2.7062	3471.03	0.44591	3471.03	3.0112	3468.78	-3.1188			3471.03	-1.4494	3471.03	-0.3211	3471.03	-7.1438	3471.03	-0.94741			3465.04	-6.709	3471.03	0.53115	3471.03	-2.7032
		20.38	-0.04672			20.38	-0.0158			2.25615	-0.00132			3468.93	-1.9372	3468.93	5.4058	3468.93	-0.30767	3468.93	-5.7485			3471.14	-3.6753	3471.14	-5.5264	3471.14	-1.9685	3468.93	-2.1001			3471.14	7.5739	3471.14	-1.2975	3471.14	-5.126	3471.14	-1.9254			3465.24	-21.6	3471.14	0.54641	3471.14	-3.6915
		20.4213	-0.0475			20.4213	-0.01541			2.26128	-0.00329			3469.08	-2.9215	3469.08	8.4219	3469.08	-0.27974	3469.08	-3.7091			3471.26	5.3556	3471.26	-11.499	3471.26	1.0519	3469.08	-5.0812			3471.26	0.59736	3471.26	-3.2737	3471.26	-6.1082	3471.26	-0.90321			3465.43	-30.491	3471.26	2.5615	3471.26	1.3201
		20.4672	-0.04767			20.4672	-0.01338			2.26643	-0.0019			3469.22	-6.9058	3469.22	2.4381	3469.22	-0.25175	3469.22	-1.6695			3471.38	9.3865	3471.38	-16.471	3471.38	11.072	3469.22	0.93775			3471.38	-0.37911	3471.38	-4.2498	3471.38	-4.0904	3471.38	3.119			3465.63	-34.382	3471.38	4.5766	3471.38	0.33171
		20.5305	-0.04822			20.5305	-0.01619			2.27158	0.00722			3469.37	2.1098	3469.37	3.4544	3469.37	1.7763	3469.37	-5.6296			3471.5	4.4175	3471.5	-15.443	3471.5	9.0931	3469.37	2.9568			3471.5	-3.3555	3471.5	-2.2257	3471.5	-2.0727	3471.5	4.1413			3465.83	-33.272	3471.5	4.5915	3471.5	-2.6568
		20.5718	-0.04918			20.5718	-0.01775			2.27671	-0.00967			3469.52	5.1254	3469.52	3.4708	3469.52	3.8044	3469.52	-1.5896			3471.61	10.449	3471.61	-15.415	3471.61	8.1138	3469.52	0.97605			3471.61	-1.3318	3471.61	-4.2014	3471.61	-3.0551	3471.61	-0.83625			3466.02	-26.162	3471.61	0.60626	3471.61	1.3546
		20.6174	-0.04932			20.6174	-0.02019			2.28184	-0.00822			3469.66	4.141	3469.66	0.48737	3469.66	-6.1674	3469.66	-5.5493			3471.73	8.4797	3471.73	-19.386	3471.73	6.1346	3469.66	2.9954			3471.73	-1.3079	3471.73	-5.177	3471.73	-2.0374	3471.73	1.1862			3466.22	-18.052	3471.73	-1.3791	3471.73	3.3659
		20.6587	-0.0454			20.6587	-0.01499			2.28699	-0.00391			3469.81	6.1566	3469.81	3.504	3469.81	-0.13918	3469.81	-4.5088			3471.85	3.5109	3471.85	-20.358	3471.85	4.1555	3469.81	1.0148			3471.85	-2.284	3471.85	2.8476	3471.85	-0.01981	3471.85	0.20881			3466.41	-3.9423	3471.85	-0.36451	3471.85	0.37717
		20.7	-0.04375			20.7	-0.01467			2.29215	0.000969425			3469.96	9.1721	3469.96	6.5207	3469.96	2.8891	3469.96	-9.4681			3471.96	2.5421	3471.96	-16.33	3471.96	6.1765	3469.96	-0.96564			3471.96	-3.26	3471.96	-0.12771	3471.96	2.9978	3471.96	0.23148			3466.61	-9.832	3471.96	0.64993	3471.96	2.3883
		20.7672	-0.04389			20.7672	-0.01469			2.29728	-0.00652			3470.1	8.1876	3470.1	9.5376	3470.1	-3.0825	3470.1	-3.4271			3472.08	-1.4266	3472.08	-9.3014	3472.08	11.198	3470.1	-6.946			3472.08	-7.2359	3472.08	-3.1028	3472.08	-2.9847	3472.08	3.2542			3466.8	2.2784	3472.08	-1.3357	3472.08	2.3994
		20.8085	-0.04451			20.8085	-0.01206			2.30243	-0.00612			3470.25	20.203	3470.25	8.5545	3470.25	-3.0541	3470.25	-2.386			3472.2	-11.395	3472.2	-5.2729	3472.2	6.2187	3470.25	-3.9262			3472.2	-4.2117	3472.2	-2.0778	3472.2	-1.9672	3472.2	-2.7229			3467	-1.611	3472.2	1.6785	3472.2	6.4105
		20.8497	-0.04555			20.8497	-0.0132			2.30757	0.00307			3470.4	26.218	3470.4	-0.42841	3470.4	-5.0256	3470.4	4.6554			3472.32	-11.364	3472.32	-2.2443	3472.32	2.24	3470.4	-3.9063			3472.32	-6.1874	3472.32	-0.05253	3472.32	3.0502	3472.32	2.3			3467.19	-5.5002	3472.32	0.69255	3472.32	8.4214
		20.891	-0.04898			20.891	-0.01393			2.3127	0.00323			3470.54	40.234	3470.54	3.5888	3470.54	-2.9971	3470.54	9.6969			3472.43	-14.332	3472.43	2.7845	3472.43	-9.7386	3470.54	-3.8862			3472.43	-8.163	3472.43	-2.0271	3472.43	5.0677	3472.43	-0.67702			3467.39	9.6108	3472.43	-3.2935	3472.43	2.4323
		20.9323	-0.04934			20.9323	-0.01386			2.31784	-0.00055269			3470.69	57.249	3470.69	0.60603	3470.69	-3.9685	3470.69	5.7387			3472.55	-22.301	3472.55	14.813	3472.55	-11.717	3470.69	-4.8661			3472.55	-5.1385	3472.55	-0.0016	3472.55	1.0851	3472.55	-5.6539			3467.59	-1.278	3472.55	-4.2796	3472.55	2.4431
		20.9973	-0.05058			20.9973	-0.01437			2.32297	-0.00317			3470.84	61.265	3470.84	-2.3766	3470.84	-3.9398	3470.84	5.7807			3472.67	-21.269	3472.67	15.842	3472.67	-14.696	3470.84	-5.8458			3472.67	-2.1139	3472.67	1.0241	3472.67	-5.8976	3472.67	-1.6308			3467.78	-15.167	3472.67	-3.2659	3472.67	-1.5461
		21.0386	-0.05064			21.0386	-0.01905			2.32811	-0.00137			3470.98	61.28	3470.98	-1.3591	3470.98	-3.9111	3470.98	5.8228			3472.79	-25.238	3472.79	19.871	3472.79	-13.674	3470.98	-3.8255			3472.79	3.9108	3472.79	-1.95	3472.79	-4.8803	3472.79	-3.6075			3467.98	5.9448	3472.79	-0.25224	3472.79	-2.5355
		21.0799	-0.05059			21.0799	-0.02076			2.33324	0.00079736			3471.13	55.295	3471.13	-2.3415	3471.13	-4.8823	3471.13	0.86521			3472.9	-24.206	3472.9	24.9	3472.9	-15.652	3471.13	-10.805			3472.9	5.9356	3472.9	-3.924	3472.9	-3.863	3472.9	-0.58416			3468.17	18.057	3472.9	-1.2387	3472.9	0.47513
		21.1212	-0.04891			21.1212	-0.02241			2.33837	-0.00458			3471.28	42.31	3471.28	1.6762	3471.28	-0.8535	3471.28	4.9078			3473.02	-18.174	3473.02	21.929	3473.02	-10.63	3471.28	-6.7843			3473.02	1.9604	3473.02	-2.8978	3473.02	3.1543	3473.02	3.4393			3468.37	9.1684	3473.02	-4.2253	3473.02	2.4857
		21.1671	-0.04789			21.1671	-0.01987			2.3435	-0.00271			3471.42	13.326	3471.42	0.69406	3471.42	0.17539	3471.42	1.9506			3473.14	-15.143	3473.14	17.959	3473.14	-9.6083	3471.42	-4.7636			3473.14	-0.01461	3473.14	-2.8714	3473.14	3.1715	3473.14	1.4628			3468.56	4.2805	3473.14	-0.21204	3473.14	-3.5039
		21.2304	-0.04578			21.2304	-0.02197			2.34864	0.0026			3471.57	-13.659	3471.57	2.712	3471.57	-2.7956	3471.57	1.9935			3473.26	-10.111	3473.26	15.988	3473.26	-9.5863	3471.57	0.25729			3473.26	3.0105	3473.26	-2.8449	3473.26	-2.8113	3473.26	-1.5136			3468.76	11.393	3473.26	-3.1989	3473.26	-5.4935
		21.2717	-0.04468			21.2717	-0.01984			2.35379	-0.00163			3471.72	-32.644	3471.72	8.7301	3471.72	6.2334	3471.72	-0.96327			3473.37	1.921	3473.37	3.0174	3473.37	-5.5641	3471.72	-0.72171			3473.37	-0.96438	3473.37	-2.8182	3473.37	-0.7942	3473.37	-0.48997			3468.95	18.505	3473.37	-5.1858	3473.37	-0.48312
		21.3173	-0.04466			21.3173	-0.0202			2.35892	-0.00445			3471.86	-51.629	3471.86	17.748	3471.86	13.262	3471.86	-3.9199			3473.49	10.953	3473.49	1.0469	3473.49	-2.5419	3471.86	-5.7006			3473.49	-4.9391	3473.49	-0.79138	3473.49	-1.7771	3473.49	0.53378			3469.15	17.618	3473.49	0.82713	3473.49	3.5272
		21.3586	-0.04722			21.3586	-0.0197			2.36407	-0.00567			3472.01	-61.614	3472.01	21.766	3472.01	12.292	3472.01	-0.87632			3473.61	10.985	3473.61	1.0765	3473.61	-0.51951	3472.01	-1.6794			3473.61	-1.9138	3473.61	-0.76437	3473.61	-0.76002	3473.61	5.5576			3469.35	11.73	3473.61	-0.16005	3473.61	3.5374
		21.3999	-0.04807			21.3999	-0.02086			2.3692	0.00299			3472.16	-63.598	3472.16	37.785	3472.16	22.321	3472.16	0.16744			3473.72	22.017	3473.72	-1.8939	3473.72	4.5029	3472.16	0.342			3473.72	-0.88834	3473.72	2.2628	3473.72	6.257	3473.72	0.58153			3469.54	24.843	3473.72	-4.1473	3473.72	-2.4525
		21.4671	-0.04874			21.4671	-0.0193			2.37433	0.00354			3472.3	-61.583	3472.3	41.803	3472.3	28.35	3472.3	3.2114			3473.84	28.049	3473.84	0.13587	3473.84	6.5255	3472.3	1.3635			3473.84	-0.8628	3473.84	5.2901	3473.84	2.274	3473.84	-2.3945			3469.74	7.9564	3473.84	-1.1347	3473.84	-5.4424
		21.5083	-0.05027			21.5083	-0.02372			2.37946	-0.00389			3472.45	-45.568	3472.45	45.822	3472.45	29.379	3472.45	6.2556			3473.96	31.081	3473.96	5.1657	3473.96	7.5481	3472.45	-1.6149			3473.96	-1.8372	3473.96	-0.68236	3473.96	0.29098	3473.96	0.6296			3469.93	-1.9303	3473.96	2.8778	3473.96	-1.4323
		21.5496	-0.05102			21.5496	-0.02603			2.38461	-0.00301			3472.6	-31.553	3472.6	47.841	3472.6	33.409	3472.6	3.2999			3474.08	27.113	3474.08	7.1956	3474.08	8.5709	3472.6	-2.5932			3474.08	-3.8114	3474.08	-0.6547	3474.08	2.3079	3474.08	1.6538			3470.13	-2.8168	3474.08	5.8901	3474.08	0.57763
		21.5909	-0.05142			21.5909	-0.02823			2.38975	0.00835			3472.74	-22.538	3472.74	38.86	3472.74	27.438	3472.74	9.3444			3474.19	22.145	3474.19	7.2256	3474.19	10.594	3472.74	-1.5713			3474.19	-1.7856	3474.19	-3.6269	3474.19	2.3248	3474.19	0.678			3470.32	-6.7032	3474.19	4.9024	3474.19	0.58754
		21.6322	-0.05234			21.6322	-0.02629			2.39488	-0.00212			3472.89	-18.523	3472.89	24.879	3472.89	16.468	3472.89	3.3891			3474.31	16.178	3474.31	9.2557	3474.31	20.617	3472.89	-1.5493			3474.31	-0.75972	3474.31	1.4011	3474.31	-2.6583	3474.31	-4.2977			3470.52	-10.589	3474.31	2.9145	3474.31	-0.4026
		21.6973	-0.05375			21.6973	-0.02475			2.40001	-0.00983			3473.04	-9.5083	3473.04	9.8976	3473.04	3.4971	3473.04	-0.56596			3474.43	11.21	3474.43	15.286	3474.43	11.64	3473.04	2.4728			3474.43	0.26629	3474.43	1.4292	3474.43	2.3585	3474.43	2.7267			3470.71	-2.4755	3474.43	3.9266	3474.43	-0.39279
		21.7385	-0.05543			21.7385	-0.04325			2.40515	0.00283			3473.18	-6.4933	3473.18	-6.0832	3473.18	-6.4733	3473.18	-0.52088			3474.55	2.2422	3474.55	2.316	3474.55	8.6628	3473.18	1.495			3474.55	-1.7076	3474.55	-1.5424	3474.55	3.3753	3474.55	2.7512			3470.91	1.6386	3474.55	0.93851	3474.55	-2.383
		21.7798	-0.05641			21.7798	-0.03277			2.41028	0.00592			3473.33	-5.4784	3473.33	-24.064	3473.33	-14.444	3473.33	4.5244			3474.66	-3.7255	3474.66	1.3463	3474.66	9.6861	3473.33	-1.4826			3474.66	-3.6814	3474.66	1.486	3474.66	-4.608	3474.66	3.7757			3471.1	4.7529	3474.66	0.95033	3474.66	1.6267
		21.8211	-0.05903			21.8211	-0.02826			2.41542	-0.00124			3473.48	-2.4635	3473.48	-43.044	3473.48	-22.414	3473.48	3.5698			3474.78	-7.693	3474.78	-8.6233	3474.78	3.7094	3473.48	-0.46015			3474.78	-2.6551	3474.78	-5.4853	3474.78	-1.5912	3474.78	5.8004			3471.3	10.867	3474.78	3.962	3474.78	-0.36371
		21.867	-0.06061			21.867	-0.03158			2.42056	-0.000537572			3473.62	-2.4486	3473.62	-46.025	3473.62	-28.384	3473.62	3.6155			3474.9	-6.6606	3474.9	-17.593	3474.9	-0.26715	3473.62	-1.4375			3474.9	-0.62876	3474.9	-7.4565	3474.9	0.42544	3474.9	-0.17494			3471.5	7.982	3474.9	5.9736	3474.9	-1.3541
		21.9303	-0.06192			21.9303	-0.03203			2.42569	-0.00234			3473.77	-6.4337	3473.77	-45.005	3473.77	-25.354	3473.77	3.6613			3475.01	-6.6281	3475.01	-25.562	3475.01	-5.2436	3473.77	0.58521			3475.01	2.3977	3475.01	-2.4276	3475.01	3.4421	3475.01	5.8498			3471.69	2.0968	3475.01	9.9851	3475.01	5.6554
		21.9716	-0.0624			21.9716	-0.03452			2.43083	0.000417829			3473.91	-4.4189	3473.91	-43.985	3473.91	-31.324	3473.91	6.7073			3475.13	0.4045	3475.13	-42.532	3475.13	4.78	3473.91	3.6081			3475.13	7.4243	3475.13	4.6015	3475.13	5.4587	3475.13	3.8747			3471.89	7.2118	3475.13	2.9965	3475.13	-1.3351
		22.0172	-0.06325			22.0172	-0.03408			2.43595	-0.000873039			3474.06	-2.404	3474.06	-36.966	3474.06	-27.295	3474.06	3.7534			3475.25	2.4371	3475.25	-44.501	3475.25	7.8038	3474.06	1.6311			3475.25	0.45093	3475.25	2.6308	3475.25	0.4753	3475.25	1.8996			3472.08	23.327	3475.25	4.0077	3475.25	1.6744
		22.0585	-0.06344			22.0585	-0.02216			2.4411	-0.00217			3474.21	2.6108	3474.21	-23.946	3474.21	-21.265	3474.21	2.7997			3475.37	5.4698	3475.37	-41.47	3475.37	9.8276	3474.21	-3.3458			3475.37	-3.5223	3475.37	4.6602	3475.37	-1.5082	3475.37	-3.0754			3472.28	24.442	3475.37	6.0189	3475.37	-0.31625
		22.0998	-0.06283			22.0998	-0.02658			2.44623	-0.0035			3474.35	2.6256	3474.35	-14.925	3474.35	-16.235	3474.35	4.8462			3475.48	5.5024	3475.48	-40.439	3475.48	8.8515	3474.35	-6.3226			3475.48	-4.4955	3475.48	-3.3102	3475.48	4.5084	3475.48	8.9497			3472.47	50.558	3475.48	6.0299	3475.48	1.6931
		22.1669	-0.06248			22.1669	-0.03556			2.45138	0.00673			3474.5	-5.3596	3474.5	-7.9052	3474.5	-9.2045	3474.5	2.8929			3475.6	3.5352	3475.6	-40.409	3475.6	11.876	3474.5	-2.2992			3475.6	-2.4686	3475.6	-1.2804	3475.6	3.5248	3475.6	3.9749			3472.67	101.67	3475.6	7.0409	3475.6	-2.2976
		22.2082	-0.06209			22.2082	-0.03237			2.45652	-0.00655			3474.65	-7.3449	3474.65	-6.8848	3474.65	-6.1743	3474.65	1.9397			3475.72	-5.432	3475.72	-33.378	3475.72	8.8997	3474.65	2.7243			3475.72	-2.4415	3475.72	-3.2505	3475.72	2.5413	3475.72	5.0001			3472.86	144.79	3475.72	7.0517	3475.72	1.7117
		22.2495	-0.06293			22.2495	-0.03334			2.46166	-0.0051			3474.79	-2.3301	3474.79	-4.8643	3474.79	-2.1441	3474.79	4.9867			3475.84	-16.399	3475.84	-33.347	3475.84	1.9239	3474.79	-2.252			3475.84	-4.4144	3475.84	-4.2204	3475.84	3.5577	3475.84	1.0254			3473.06	183.9	3475.84	0.06243	3475.84	4.7209
		22.2908	-0.06349			22.2908	-0.03535			2.46681	-0.00397			3474.94	1.6846	3474.94	0.15626	3474.94	-5.1139	3474.94	-0.9661			3475.95	-24.366	3475.95	-22.315	3475.95	-0.05173	3474.94	-6.2283			3475.95	0.61276	3475.95	-2.1902	3475.95	1.5741	3475.95	0.05077			3473.26	183.02	3475.95	-6.927	3475.95	-5.27
		22.332	-0.0646			22.332	-0.03663			2.47195	0.00521			3475.09	1.6993	3475.09	-3.823	3475.09	-8.0836	3475.09	0.08123			3476.07	-27.333	3476.07	-21.284	3476.07	-13.027	3475.09	-0.2044			3476.07	-0.35995	3476.07	1.8402	3476.07	-1.4096	3476.07	-0.92379			3473.45	130.14	3476.07	-3.9164	3476.07	-2.2608
		22.3971	-0.0645			22.3971	-0.03651			2.47709	-0.01106			3475.23	-2.286	3475.23	-4.8022	3475.23	-3.0533	3475.23	-1.8713			3476.19	-42.301	3476.19	-18.253	3476.19	-17.003	3475.23	0.81962			3476.19	-1.3326	3476.19	3.8707	3476.19	5.6068	3476.19	1.1017			3473.65	38.254	3476.19	-4.906	3476.19	1.7483
		22.4384	-0.06436			22.4384	-0.03335			2.48223	-0.00767			3475.38	-0.27128	3475.38	-5.7812	3475.38	-4.0229	3475.38	-3.8236			3476.3	-47.268	3476.3	-10.222	3476.3	-24.978	3475.38	-0.15624			3476.3	0.6949	3476.3	4.9014	3476.3	5.623	3476.3	0.12731			3473.84	-69.63	3476.3	-10.896	3476.3	5.7573
		22.4797	-0.0642			22.4797	-0.02974			2.48737	0.00465			3475.53	-7.2566	3475.53	-2.7602	3475.53	0.0076	3475.53	1.2242			3476.42	-46.235	3476.42	-6.1905	3476.42	-24.953	3475.53	-1.132			3476.42	-1.2775	3476.42	3.9323	3476.42	4.6393	3476.42	4.153			3474.04	-143.51	3476.42	-13.886	3476.42	2.7663
		22.521	-0.06266			22.521	-0.02807			2.49252	-0.000635786			3475.67	1.7581	3475.67	-0.73896	3475.67	-4.9619	3475.67	5.2721			3476.54	-45.201	3476.54	-4.1591	3476.54	-31.929	3475.67	-0.10756			3476.54	-6.2499	3476.54	1.9633	3476.54	5.6555	3476.54	9.1787			3474.23	-188.4	3476.54	-15.875	3476.54	-0.22471
		22.5669	-0.06199			22.5669	-0.01964			2.49765	-0.000327209			3475.82	-3.2273	3475.82	-4.7176	3475.82	-1.9314	3475.82	6.3202			3476.66	-41.168	3476.66	3.8724	3476.66	-29.904	3475.82	2.917			3476.66	-1.2222	3476.66	1.9945	3476.66	2.6717	3476.66	6.2045			3474.43	-170.28	3476.66	-15.866	3476.66	-0.21578
		22.6302	-0.0619			22.6302	-0.01499			2.50279	-0.00278			3475.97	-5.2127	3475.97	-7.6962	3475.97	-2.9008	3475.97	4.3685			3476.77	-33.135	3476.77	-2.096	3476.77	-23.879	3475.97	5.9416			3476.77	-5.1943	3476.77	-0.97416	3476.77	0.68784	3476.77	1.2303			3474.62	-133.16	3476.77	-12.856	3476.77	-0.20688
		22.6715	-0.06142			22.6715	-0.01027			2.50793	0.00492			3476.11	-0.19805	3476.11	-2.6747	3476.11	-1.8701	3476.11	4.4169			3476.89	-32.102	3476.89	-5.0644	3476.89	-27.853	3476.11	-0.03359			3476.89	0.83357	3476.89	3.0573	3476.89	3.704	3476.89	2.2563			3474.82	-79.045	3476.89	-7.8459	3476.89	-1.198
		22.7171	-0.06173			22.7171	-0.01001			2.51308	0.00212			3476.26	2.8166	3476.26	-0.65299	3476.26	-4.8394	3476.26	8.4655			3477.01	-22.069	3477.01	-0.03277	3477.01	-26.828	3476.26	1.9913			3477.01	2.8616	3477.01	3.089	3477.01	1.7201	3477.01	6.2823			3475.01	-38.927	3477.01	-6.8362	3477.01	-2.1892
		22.7584	-0.06275			22.7584	-0.00611			2.51823	-0.00493			3476.41	-3.1688	3476.41	0.3688	3476.41	-6.8087	3476.41	8.5142			3477.13	-15.036	3477.13	3.9989	3477.13	-26.803	3476.41	3.0164			3477.13	-4.1104	3477.13	0.12076	3477.13	-1.2639	3477.13	3.3083			3475.21	-23.81	3477.13	-3.8266	3477.13	-4.1804
		22.7996	-0.06428			22.7996	0.00659			2.52337	-0.00264			3476.55	-0.15426	3476.55	-0.6093	3476.55	-4.7779	3476.55	4.563			3477.24	-17.002	3477.24	7.0307	3477.24	-16.777	3476.55	4.0415			3477.24	0.91782	3477.24	-0.84729	3477.24	0.75213	3477.24	-1.6655			3475.41	-15.692	3477.24	-8.8172	3477.24	0.82838
		22.8668	-0.06599			22.8668	0.01093			2.52851	0.00371			3476.7	-1.1397	3476.7	-6.5873	3476.7	1.253	3476.7	-3.388			3477.36	-8.969	3477.36	4.0626	3477.36	-9.7519	3476.7	3.0668			3477.36	3.9461	3477.36	-2.8152	3477.36	-1.2319	3477.36	-1.6393			3475.6	-32.574	3477.36	-4.8078	3477.36	1.8371
		22.9081	-0.06519			22.9081	-0.01094			2.53366	-0.000356793			3476.85	-2.1251	3476.85	-0.56512	3476.85	-0.71614	3476.85	-0.33887			3477.48	-0.9356	3477.48	1.0944	3477.48	-8.7263	3476.85	2.0923			3477.48	2.9744	3477.48	-2.7829	3477.48	-0.21591	3477.48	1.3869			3475.8	-22.456	3477.48	-3.7986	3477.48	5.8458
		22.9494	-0.06526			22.9494	-0.01482			2.5388	-0.00567			3476.99	2.8894	3476.99	-0.54286	3476.99	2.3148	3476.99	-3.2896			3477.6	-10.902	3477.6	-0.87361	3477.6	-0.7006	3476.99	1.1178			3477.6	4.0028	3477.6	3.2495	3477.6	4.8	3477.6	-0.58677			3475.99	-6.3378	3477.6	-2.7894	3477.6	-1.1455
		22.9907	-0.06457			22.9907	-0.01384			2.54394	0.000616571			3477.14	3.904	3477.14	-1.5205	3477.14	-3.6542	3477.14	-6.2402			3477.71	-8.8688	3477.71	-0.84161	3477.71	-7.6748	3477.14	-1.8565			3477.71	0.03135	3477.71	2.282	3477.71	5.8159	3477.71	-4.5604			3476.19	-0.21953	3477.71	-4.7803	3477.71	0.86314
		23.0319	-0.06486			23.0319	-0.01564			2.54907	0.00198			3477.29	0.9185	3477.29	2.502	3477.29	1.3768	3477.29	-2.1907			3477.83	-7.8353	3477.83	-3.8096	3477.83	-8.6489	3477.29	5.1693			3477.83	4.0599	3477.83	8.3147	3477.83	-0.16821	3477.83	-2.5339			3476.38	12.899	3477.83	-0.77139	3477.83	-2.1282
		23.097	-0.06531			23.097	-0.01541			2.55422	0.00221			3477.43	-3.067	3477.43	4.5246	3477.43	1.4079	3477.43	-4.141			3477.95	-6.8018	3477.95	-5.7775	3477.95	-7.6228	3477.43	8.1953			3477.95	7.0886	3477.95	6.3476	3477.95	-1.1524	3477.95	-0.50744			3476.58	0.01751	3477.95	-3.7625	3477.95	-1.1196
		23.1383	-0.06621			23.1383	-0.01873			2.55935	-0.00618			3477.58	0.94754	3477.58	-3.4526	3477.58	3.439	3477.58	-3.0912			3478.06	-1.7683	3478.06	-3.7453	3478.06	-4.5967	3477.58	-3.7787			3478.06	11.117	3478.06	6.3806	3478.06	5.8634	3478.06	-3.4809			3476.77	-0.86377	3478.06	2.2462	3478.06	-1.1111
		23.1796	-0.06749			23.1796	-0.02216			2.56448	-0.00342			3477.73	-0.03795	3477.73	-3.4298	3477.73	8.4701	3477.73	0.95873			3478.18	-3.7347	3478.18	-4.7131	3478.18	2.4295	3477.73	1.2475			3478.18	12.146	3478.18	10.414	3478.18	6.8792	3478.18	-1.4543			3476.97	-9.7449	3478.18	2.2549	3478.18	-1.1025
		23.2209	-0.06906			23.2209	-0.02185			2.56963	0.00649			3477.87	-0.02345	3477.87	-2.4068	3477.87	7.5013	3477.87	5.0088			3478.3	-0.70113	3478.3	-4.6809	3478.3	3.4558	3477.87	5.2739			3478.3	21.175	3478.3	21.447	3478.3	4.895	3478.3	1.5724			3477.17	-8.6259	3478.3	-2.7366	3478.3	-2.094
		23.2668	-0.06926			23.2668	-0.02187			2.57476	-0.00121			3478.02	1.991	3478.02	1.6163	3478.02	0.53259	3478.02	2.059			3478.42	-1.6675	3478.42	-3.6486	3478.42	-2.5178	3478.02	8.3003			3478.42	22.204	3478.42	26.48	3478.42	8.9107	3478.42	5.5992			3477.36	-1.5068	3478.42	-3.7281	3478.42	-1.0855
		23.3301	-0.06931			23.3301	-0.02184			2.57991	-0.00572			3478.17	3.0055	3478.17	2.6395	3478.17	3.5639	3478.17	-5.8907			3478.53	-4.6338	3478.53	0.38379	3478.53	-6.4913	3478.17	7.3269			3478.53	34.233	3478.53	33.514	3478.53	9.9264	3478.53	4.626			3477.56	2.6125	3478.53	1.2803	3478.53	0.92299
		23.3714	-0.06798			23.3714	-0.02589			2.58503	0.00133			3478.31	3.02	3478.31	0.66284	3478.31	1.5952	3478.31	-3.8403			3478.65	-5.6002	3478.65	-3.5838	3478.65	-2.4647	3478.31	-0.6464			3478.65	37.262	3478.65	35.548	3478.65	10.942	3478.65	1.6528			3477.75	-4.2682	3478.65	-3.7115	3478.65	3.9315
		23.417	-0.06699			23.417	-0.02478			2.59016	0.00683			3478.46	3.0345	3478.46	-1.3137	3478.46	-0.37342	3478.46	-4.7898			3478.77	0.43357	3478.77	-2.5514	3478.77	0.56198	3478.46	0.38044			3478.77	51.292	3478.77	40.582	3478.77	13.958	3478.77	7.6798			3477.95	-4.1487	3478.77	0.29671	3478.77	2.9399
		23.4583	-0.06344			23.4583	-0.02612			2.59531	-0.00262			3478.61	-2.9511	3478.61	2.7099	3478.61	-0.34201	3478.61	-2.7392			3478.89	1.4673	3478.89	-2.5189	3478.89	-0.41123	3478.61	1.4074			3478.89	58.321	3478.89	51.616	3478.89	9.9733	3478.89	3.7067			3478.14	-7.029	3478.89	5.3048	3478.89	6.9483
		23.4995	-0.06108			23.4995	-0.02737			2.60045	-0.00311			3478.75	3.0634	3478.75	1.7335	3478.75	0.68944	3478.75	-7.6884			3479	1.5011	3479	0.51361	3479	1.6157	3478.75	5.4345			3479	66.35	3479	55.65	3479	13.989	3479	3.7337			3478.34	-15.909	3479	2.3128	3479	8.9567
		23.5667	-0.0596			23.5667	-0.02706			2.60559	-0.00353			3478.9	6.0779	3478.9	4.7573	3478.9	1.7209	3478.9	-2.6375			3479.12	-1.4651	3479.12	-3.4538	3479.12	1.6426	3478.9	0.46169			3479.12	70.38	3479.12	62.684	3479.12	23.004	3479.12	8.7608			3478.53	-8.7894	3479.12	5.3207	3479.12	9.9651
		23.608	-0.05972			23.608	-0.033			2.61073	-0.000368075			3479.05	2.0923	3479.05	2.7812	3479.05	0.75245	3479.05	4.4135			3479.24	-5.4313	3479.24	-1.4212	3479.24	-4.3303	3479.05	-1.511			3479.24	80.41	3479.24	65.719	3479.24	22.02	3479.24	6.788			3478.73	-13.669	3479.24	0.32847	3479.24	12.974
		23.6493	-0.05946			23.6493	-0.02592			2.61586	0.00171			3479.19	-4.8932	3479.19	-0.19473	3479.19	2.784	3479.19	1.4645			3479.35	-6.3974	3479.35	-5.3886	3479.35	0.69688	3479.19	2.5165			3479.35	89.439	3479.35	61.753	3479.35	20.035	3479.35	5.8151			3478.92	2.4507	3479.35	2.3362	3479.35	10.982
		23.6905	-0.06062			23.6905	-0.02771			2.62099	-0.00299			3479.34	-5.8788	3479.34	3.8294	3479.34	-1.1844	3479.34	-5.4843			3479.47	1.6365	3479.47	-6.3559	3479.47	3.7241	3479.34	-0.45593			3479.47	92.469	3479.47	56.788	3479.47	23.051	3479.47	4.8424			3479.12	3.5709	3479.47	2.3438	3479.47	13.99
		23.7318	-0.06165			23.7318	-0.02833			2.62614	-0.000421381			3479.49	0.13564	3479.49	1.8537	3479.49	3.8473	3479.49	-0.43299			3479.59	1.6704	3479.59	-3.3232	3479.59	0.7515	3479.49	3.5718			3479.59	91.499	3479.59	54.823	3479.59	24.066	3479.59	4.8697			3479.32	7.6913	3479.59	5.3513	3479.59	19.999
		23.7969	-0.06255			23.7969	-0.02348			2.6313	-0.0032			3479.63	0.15008	3479.63	1.8781	3479.63	2.8789	3479.63	6.6184			3479.71	-5.2957	3479.71	2.7096	3479.71	-0.22105	3479.63	1.5996			3479.71	95.529	3479.71	43.858	3479.71	28.082	3479.71	2.897			3479.51	5.8117	3479.71	0.35874	3479.71	22.007
		23.8382	-0.06402			23.8382	-0.0238			2.63645	-0.00462			3479.78	-1.8355	3479.78	-0.09745	3479.78	-3.0893	3479.78	1.6699			3479.82	-1.2617	3479.82	1.7423	3479.82	-3.1935	3479.78	1.6276			3479.82	86.559	3479.82	34.893	3479.82	24.097	3479.82	7.9244			3479.71	-3.0677	3479.82	6.3661	3479.82	18.015
		23.8795	-0.06507			23.8795	-0.0267			2.64158	-0.00779			3479.93	-1.8211	3479.93	2.9272	3479.93	0.9424	3479.93	-3.2785			3479.94	2.7723	3479.94	-3.2248	3479.94	1.8341	3479.93	3.6557			3479.94	75.589	3479.94	11.928	3479.94	25.112	3479.94	6.9518			3479.9	-1.947	3479.94	7.3733	3479.94	18.024
		23.9207	-0.06523			23.9207	-0.02733			2.64672	-0.00141			3480.07	8.1934	3480.07	3.9519	3480.07	4.9742	3480.07	-3.2269			3480.06	-2.1937	3480.06	1.808	3480.06	5.8619	3480.07	-0.31613			3480.06	63.619	3480.06	-1.0363	3480.06	19.128	3480.06	0.97928			3480.1	6.1737	3480.06	2.3805	3480.06	19.032
		23.9667	-0.06626			23.9667	-0.02747			2.65186	0.00629			3480.22	0.2078	3480.22	1.9767	3480.22	-0.994	3480.22	-3.1751			3480.18	4.8403	3480.18	1.8409	3480.18	-3.1103	3480.22	-3.2878			3480.18	41.649	3480.18	-13.001	3480.18	10.143	3480.18	-1.9932			3480.29	5.2946	3480.18	0.38757	3480.18	12.04
		24.03	-0.06636			24.03	-0.02751			2.657	-0.00936			3480.37	-3.7778	3480.37	-1.9983	3480.37	0.03785	3480.37	0.87676			3480.29	1.8744	3480.29	5.8738	3480.29	-5.0824	3480.37	-1.2593			3480.29	16.679	3480.29	-32.965	3480.29	7.1584	3480.29	-5.9656			3480.49	26.416	3480.29	0.39456	3480.29	12.048
		24.0713	-0.06742			24.0713	-0.02609			2.66213	-0.00752			3480.51	-3.7634	3480.51	1.0267	3480.51	-1.9303	3480.51	-1.0713			3480.41	-0.09152	3480.41	-2.0933	3480.41	3.9456	3480.51	-2.2308			3480.41	-8.2905	3480.41	-42.929	3480.41	2.1737	3480.41	-3.938			3480.68	42.537	3480.41	3.4015	3480.41	6.0567
		24.1168	-0.06873			24.1168	-0.02578			2.66727	0.00356			3480.66	-3.7489	3480.66	-7.9481	3480.66	-5.8984	3480.66	-1.0193			3480.53	1.9426	3480.53	-0.06029	3480.53	-1.0263	3480.66	-4.2021			3480.53	-37.26	3480.53	-48.893	3480.53	-2.8111	3480.53	-3.9103			3480.88	47.658	3480.53	1.4083	3480.53	-2.935
		24.1581	-0.07027			24.1581	-0.02539			2.6724	0.00108			3480.81	-4.7345	3480.81	-6.9228	3480.81	-8.8664	3480.81	-6.9672			3480.65	-0.02329	3480.65	1.9727	3480.65	0.00187	3480.81	-0.17326			3480.65	-54.23	3480.65	-53.857	3480.65	-12.796	3480.65	-0.88264			3481.08	47.779	3480.65	-0.585	3480.65	-13.927
		24.1994	-0.07122			24.1994	-0.02396			2.67754	0.000756334			3480.95	-5.7201	3480.95	4.1026	3480.95	-2.8344	3480.95	-5.915			3480.76	-2.9891	3480.76	-1.9943	3480.76	1.0301	3480.95	5.8557			3480.76	-75.199	3480.76	-56.821	3480.76	-19.781	3480.76	-4.8549			3481.27	36.901	3480.76	-4.5784	3480.76	-15.918
		24.2666	-0.07106			24.2666	-0.02357			2.68268	0.000406232			3481.1	0.29435	3481.1	0.12811	3481.1	-0.80242	3481.1	-4.8627			3480.88	3.045	3480.88	1.0388	3480.88	4.0585	3481.1	-3.1153			3480.88	-87.168	3480.88	-60.785	3480.88	-24.766	3480.88	-0.82711			3481.47	11.022	3480.88	-3.5718	3480.88	-20.91
		24.3079	-0.0717			24.3079	-0.01517			2.68782	0.00457			3481.25	0.30877	3481.25	3.1537	3481.25	-1.7704	3481.25	-2.8104			3481	-1.9208	3481	5.0718	3481	2.087	3481.25	-6.0861			3481	-93.138	3481	-56.748	3481	-27.75	3481	-3.7993			3481.66	-7.8563	3481	-7.5653	3481	-22.902
		24.3491	-0.07194			24.3491	-0.00997			2.69297	0.00462			3481.39	-1.6768	3481.39	-3.8205	3481.39	-0.73832	3481.39	2.242			3481.11	-2.8866	3481.11	0.10492	3481.11	2.1155	3481.39	1.9432			3481.11	-92.107	3481.11	-52.712	3481.11	-27.735	3481.11	-6.7714			3481.86	-29.735	3481.11	-8.5589	3481.11	-19.894
		24.3904	-0.07168			24.3904	-0.00769			2.69811	-0.00735			3481.54	4.3376	3481.54	-3.7947	3481.54	1.2938	3481.54	-0.70555			3481.23	-1.8524	3481.23	4.138	3481.23	2.1441	3481.54	4.9726			3481.23	-89.076	3481.23	-49.675	3481.23	-24.72	3481.23	-9.7435			3482.05	-20.613	3481.23	-9.5526	3481.23	-14.885
		24.4317	-0.07314			24.4317	-0.00435			2.70323	-0.00764			3481.69	5.3521	3481.69	-1.7687	3481.69	4.3259	3481.69	-2.653			3481.35	-1.8181	3481.35	4.1712	3481.35	-0.82715	3481.69	-3.9978			3481.35	-83.045	3481.35	-42.638	3481.35	-23.705	3481.35	-9.7156			3482.25	-17.491	3481.35	-4.5464	3481.35	-14.877
		24.4968	-0.07333			24.4968	-0.00161			2.70838	0.00194			3481.83	1.3665	3481.83	2.2573	3481.83	-0.64197	3481.83	-0.60041			3481.47	-6.7839	3481.47	-1.7957	3481.47	-2.7984	3481.83	-2.9682			3481.47	-78.014	3481.47	-42.601	3481.47	-23.69	3481.47	-10.688			3482.44	-5.3691	3481.47	-6.5402	3481.47	-9.8688
		24.5381	-0.07413			24.5381	0.000736973			2.71351	0.000539855			3481.98	-3.6191	3481.98	2.2835	3481.98	0.3902	3481.98	-4.5478			3481.58	-4.7496	3481.58	-0.76252	3481.58	-1.7695	3481.98	4.0616			3481.58	-67.983	3481.58	-33.564	3481.58	-22.675	3481.58	-3.6596			3482.64	3.7529	3481.58	-3.5342	3481.58	-13.86
		24.5794	-0.07464			24.5794	0.000196356			2.71865	-0.00497			3482.13	-0.60464	3482.13	5.3098	3482.13	-3.5776	3482.13	-3.495			3481.7	-3.7153	3481.7	-2.7293	3481.7	-4.7405	3482.13	-1.9085			3481.7	-67.952	3481.7	-23.527	3481.7	-22.66	3481.7	-5.6315			3482.83	-2.125	3481.7	-5.5282	3481.7	-12.852
		24.6206	-0.07525			24.6206	0.00497			2.72378	-0.0024			3482.27	1.4098	3482.27	8.3362	3482.27	-0.54538	3482.27	-8.4423			3481.82	-3.681	3481.82	-2.6961	3481.82	1.2886	3482.27	-0.87854			3481.82	-54.921	3481.82	-20.49	3481.82	-15.645	3481.82	-4.6035			3483.03	6.9971	3481.82	3.4777	3481.82	-7.8439
		24.6665	-0.07532			24.6665	0.00244			2.72893	0.00285			3482.42	2.4242	3482.42	1.3627	3482.42	-1.5131	3482.42	-6.3894			3481.94	2.3533	3481.94	3.3371	3481.94	2.3177	3482.42	2.1516			3481.94	-41.89	3481.94	-19.452	3481.94	-9.6301	3481.94	-5.5754			3483.23	16.119	3481.94	3.4836	3481.94	-9.8356
		24.7299	-0.07601			24.7299	0.000158794			2.73408	0.00076248			3482.57	3.4387	3482.57	-1.6107	3482.57	-4.4809	3482.57	-2.3365			3482.05	-2.6124	3482.05	8.3703	3482.05	2.3469	3482.57	-2.8182			3482.05	-33.859	3482.05	-13.415	3482.05	-8.6152	3482.05	-4.5472			3483.42	8.2417	3482.05	-3.5107	3482.05	-11.827
		24.7711	-0.07617			24.7711	-0.00261			2.73922	-0.00506			3482.71	1.4531	3482.71	2.416	3482.71	-3.4486	3482.71	-0.28361			3482.17	0.42197	3482.17	2.4035	3482.17	1.3763	3482.71	1.2122			3482.17	-23.827	3482.17	-12.377	3482.17	-7.6003	3482.17	-1.519			3483.62	0.36408	3482.17	-6.505	3482.17	-5.8189
		24.8167	-0.07631			24.8167	-0.00326			2.74436	-0.00123			3482.86	2.4676	3482.86	1.4428	3482.86	-2.4163	3482.86	0.76937			3482.29	2.4563	3482.29	4.4368	3482.29	-0.59435	3482.86	3.2426			3482.29	-17.796	3482.29	-11.339	3482.29	-4.5854	3482.29	5.5092			3483.81	1.4865	3482.29	-6.4994	3482.29	-1.8106
		24.858	-0.07623			24.858	-0.00318			2.74949	0.00534			3483.01	2.4821	3483.01	-2.5303	3483.01	1.6161	3483.01	-2.1776			3482.4	0.4907	3482.4	4.47	3482.4	-0.56487	3483.01	0.27319			3482.4	-17.764	3482.4	-9.3013	3482.4	-1.5705	3482.4	4.5374			3484.01	12.609	3482.4	-2.4939	3482.4	-1.8022
		24.8993	-0.07715			24.8993	-0.00274			2.75464	0.000907948			3483.15	1.4965	3483.15	1.4968	3483.15	1.6484	3483.15	-4.1245			3482.52	2.5251	3482.52	10.503	3482.52	1.4647	3483.15	-0.69612			3482.52	-11.733	3482.52	-3.2633	3482.52	-2.5556	3482.52	-2.4343			3484.2	12.732	3482.52	-3.4884	3482.52	-4.7938
		24.9665	-0.07788			24.9665	-0.00317			2.75978	-0.00403			3483.3	6.511	3483.3	-5.4761	3483.3	2.6808	3483.3	2.9286			3482.64	-0.44053	3482.64	10.537	3482.64	3.4943	3483.3	-5.6653			3482.64	-5.7011	3482.64	-0.22523	3482.64	-5.5408	3482.64	-2.4061			3484.4	9.8543	3482.64	-5.483	3482.64	-3.7855
		25.0078	-0.07856			25.0078	-0.00312			2.76492	-0.00389			3483.45	11.525	3483.45	-3.4489	3483.45	-3.2868	3483.45	-2.0183			3482.76	1.5939	3482.76	17.57	3482.76	1.5241	3483.45	-4.6344			3482.76	-4.6694	3482.76	0.81298	3482.76	1.474	3482.76	-2.3777			3484.59	14.977	3482.76	-3.4777	3482.76	-3.7771
		25.0491	-0.07883			25.0491	-0.00251			2.77005	0.00104			3483.59	9.54	3483.59	-1.4215	3483.59	-0.25444	3483.59	-1.9651			3482.87	0.62827	3482.87	25.603	3482.87	-0.44614	3483.59	3.3966			3482.87	-3.6377	3482.87	0.85129	3482.87	2.4889	3482.87	-0.3494			3484.79	5.0998	3482.87	-2.4725	3482.87	-1.7687
		25.0903	-0.07872			25.0903	-0.00149			2.7752	-0.00514			3483.74	6.5545	3483.74	0.60591	3483.74	1.778	3483.74	-1.9119			3482.99	-0.33731	3482.99	29.636	3482.99	1.5837	3483.74	5.4277			3482.99	-0.60593	3482.99	4.8897	3482.99	-5.4964	3482.99	1.679			3484.99	12.223	3482.99	3.5327	3482.99	-3.7602
		25.1316	-0.0794			25.1316	-0.00164			2.78033	-0.01002			3483.89	1.569	3483.89	-0.36655	3483.89	2.8104	3483.89	-4.8587			3483.11	2.6971	3483.11	35.67	3483.11	1.6137	3483.89	0.45896			3483.11	0.42591	3483.11	0.92824	3483.11	-7.4816	3483.11	-5.2927			3485.18	14.346	3483.11	11.538	3483.11	0.2482
		25.1967	-0.07999			25.1967	-0.00148			2.78547	0.00343			3484.03	0.58346	3484.03	4.6611	3484.03	-1.1571	3484.03	-1.8054			3483.23	3.7315	3483.23	35.703	3483.23	-0.35626	3484.03	-0.50969			3483.23	-1.5422	3483.23	-3.0331	3483.23	-5.4668	3483.23	-12.264			3485.38	11.468	3483.23	4.5428	3483.23	1.2567
		25.238	-0.08044			25.238	-0.000445854			2.7906	0.00797			3484.18	4.598	3484.18	6.6888	3484.18	-1.1247	3484.18	0.24784			3483.34	3.766	3483.34	34.736	3483.34	-0.32615	3484.18	3.5218			3483.34	2.4898	3483.34	0.0056	3483.34	-2.4521	3483.34	-2.2358			3485.57	10.591	3483.34	0.54781	3483.34	-0.73486
		25.2792	-0.08059			25.2792	0.000656177			2.79573	-0.00749			3484.33	-1.3875	3484.33	-0.28333	3484.33	-4.0922	3484.33	0.30114			3483.46	0.80043	3483.46	41.769	3483.46	-0.29595	3484.33	-1.4467			3483.46	-1.4782	3483.46	1.0444	3483.46	-4.4374	3483.46	0.79261			3485.77	4.7145	3483.46	2.5527	3483.46	-1.7264
		25.3205	-0.08067			25.3205	9.46363e-05			2.80087	-0.00814			3484.47	-2.373	3484.47	1.7446	3484.47	-1.0597	3484.47	-2.6455			3483.58	3.8349	3483.58	42.803	3483.58	6.7343	3484.47	-10.415			3483.58	3.5538	3483.58	-3.9167	3483.58	-5.4227	3483.58	-3.1789			3485.96	-0.16245	3483.58	1.5575	3483.58	0.28216
		25.3665	-0.08015			25.3665	-0.00505			2.80599	0.00389			3484.62	-3.3584	3484.62	-1.2274	3484.62	-0.02719	3484.62	-1.5922			3483.7	4.8693	3483.7	37.836	3483.7	4.7647	3484.62	1.6168			3483.7	2.586	3483.7	-3.8776	3483.7	0.59204	3483.7	-1.1504			3486.16	-3.0393	3483.7	3.5623	3483.7	1.2907
		25.4298	-0.08098			25.4298	-0.00831			2.81114	0.00401			3484.77	-0.34391	3484.77	-2.1992	3484.77	3.0053	3484.77	-1.5389			3483.81	4.9038	3483.81	31.869	3483.81	9.7951	3484.77	1.6486			3483.81	-0.38185	3483.81	3.1615	3483.81	8.6067	3483.81	-2.1219			3486.35	1.0838	3483.81	3.567	3483.81	-0.70073
		25.4711	-0.0813			25.4711	-0.01121			2.81627	-0.00247			3484.91	1.6706	3484.91	0.829	3484.91	-3.9622	3484.91	-1.4855			3483.93	14.938	3483.93	23.902	3483.93	9.8256	3484.91	4.6806			3483.93	-2.3496	3483.93	3.2007	3483.93	4.6214	3483.93	-6.0934			3486.55	15.207	3483.93	9.5716	3483.93	-0.69215
		25.5166	-0.08121			25.5166	-0.01056			2.82141	-0.00223			3485.06	5.6852	3485.06	-1.1427	3485.06	8.0704	3485.06	-5.4321			3484.05	25.973	3484.05	20.936	3484.05	9.8561	3485.06	5.7127			3484.05	-6.3173	3484.05	2.24	3484.05	-2.364	3484.05	0.93509			3486.74	26.33	3484.05	9.5762	3484.05	-1.6835
		25.5579	-0.08135			25.5579	-0.01346			2.82657	0.00601			3485.21	21.7	3485.21	5.8857	3485.21	-1.8971	3485.21	-4.3788			3484.16	37.007	3484.16	10.969	3484.16	15.887	3485.21	1.7449			3484.16	-10.285	3484.16	2.2794	3484.16	-1.3493	3484.16	1.9636			3486.94	31.454	3484.16	9.5807	3484.16	0.3251
		25.5992	-0.08099			25.5992	-0.01202			2.83171	0.00311			3485.35	35.714	3485.35	1.9143	3485.35	4.1355	3485.35	-4.3254			3484.28	37.042	3484.28	3.0021	3484.28	22.917	3485.35	-1.2229			3484.28	-3.2526	3484.28	-0.68112	3484.28	-0.3347	3484.28	0.99218			3487.14	31.577	3484.28	16.585	3484.28	5.3338
		25.6664	-0.07997			25.6664	-0.01378			2.83686	0.00166			3485.5	44.729	3485.5	-0.05713	3485.5	6.168	3485.5	-4.272			3484.4	42.076	3484.4	0.03529	3484.4	30.948	3485.5	1.8095			3484.4	-0.22021	3484.4	-0.64155	3484.4	5.6799	3484.4	1.0207			3487.33	49.7	3484.4	19.59	3484.4	0.34246
		25.7077	-0.07938			25.7077	-0.017			2.842	-0.00218			3485.65	53.744	3485.65	1.9716	3485.65	2.2006	3485.65	-4.2187			3484.52	53.111	3484.52	-6.9315	3484.52	26.979	3485.65	0.84201			3484.52	7.8123	3484.52	-2.6019	3484.52	2.6945	3484.52	-3.9507			3487.53	66.823	3484.52	15.594	3484.52	4.3512
		25.7489	-0.07851			25.7489	-0.01871			2.84714	0.00572			3485.79	56.758	3485.79	-3.9996	3485.79	1.2332	3485.79	2.8347			3484.63	54.145	3484.63	5.1016	3484.63	28.01	3485.79	-0.12541			3484.63	0.8448	3484.63	-3.5621	3484.63	4.7091	3484.63	-4.9221			3487.72	107.95	3484.63	9.5982	3484.63	1.3599
		25.7902	-0.07745			25.7902	-0.0187			2.85228	0.00625			3485.94	55.773	3485.94	2.0292	3485.94	-2.7343	3485.94	2.8881			3484.75	44.18	3484.75	4.1348	3484.75	34.041	3485.94	2.9073			3484.75	-3.1226	3484.75	-0.52232	3484.75	6.7237	3484.75	-4.8935			3487.92	120.07	3484.75	7.6024	3484.75	2.3687
		25.8315	-0.0772			25.8315	-0.01832			2.85743	-0.000786422			3486.09	51.787	3486.09	5.0582	3486.09	-1.7017	3486.09	3.9414			3484.87	43.214	3484.87	6.1679	3484.87	31.072	3486.09	-1.06			3484.87	-1.09	3484.87	2.5176	3484.87	0.73823	3484.87	0.13506			3488.11	136.19	3484.87	13.607	3484.87	-5.6225
		25.8966	-0.07659			25.8966	-0.01769			2.86258	-0.00632			3486.23	39.802	3486.23	4.0873	3486.23	0.33087	3486.23	3.9947			3484.99	37.248	3484.99	-1.799	3484.99	28.103	3486.23	0.97291			3484.99	-2.0573	3484.99	-4.4424	3484.99	-3.2472	3484.99	-0.83634			3488.31	114.32	3484.99	15.611	3484.99	-3.6137
		25.9378	-0.07664			25.9378	-0.01881			2.86774	0.00142			3486.38	16.817	3486.38	10.116	3486.38	3.3634	3486.38	4.048			3485.1	22.283	3485.1	0.23411	3485.1	23.134	3486.38	-3.9941			3485.1	-4.0246	3485.1	-2.4024	3485.1	-0.23267	3485.1	1.1923			3488.5	58.44	3485.1	1.6147	3485.1	-2.6048
		25.9791	-0.07677			25.9791	-0.01935			2.87286	0.00676			3486.52	-6.1686	3486.52	12.146	3486.52	6.396	3486.52	-2.8987			3485.22	13.317	3485.22	-8.7328	3485.22	18.166	3486.52	-2.9611			3485.22	1.0081	3485.22	0.63777	3485.22	-2.2181	3485.22	0.22087			3488.7	-33.436	3485.22	0.61864	3485.22	7.4041
		26.0204	-0.07685			26.0204	-0.01979			2.87799	-0.00775			3486.67	-25.154	3486.67	13.175	3486.67	10.429	3486.67	-1.8454			3485.34	8.3518	3485.34	-12.7	3485.34	7.197	3486.67	-2.9279			3485.34	-1.9591	3485.34	5.678	3485.34	-0.20361	3485.34	-3.7505			3488.9	-117.31	3485.34	1.6226	3485.34	5.4131
		26.0663	-0.07662			26.0663	-0.02209			2.88313	-0.00745			3486.82	-42.139	3486.82	18.204	3486.82	16.461	3486.82	-6.7922			3485.45	0.38626	3485.45	-18.667	3485.45	8.2284	3486.82	1.1053			3485.45	5.0738	3485.45	3.7183	3485.45	-1.1891	3485.45	-1.7219			3489.09	-184.19	3485.45	-5.3735	3485.45	5.422
		26.1297	-0.07636			26.1297	-0.022			2.88826	0.00518			3486.96	-52.125	3486.96	30.234	3486.96	13.494	3486.96	-5.7389			3485.57	2.4207	3485.57	-23.634	3485.57	3.2598	3486.96	2.1387			3485.57	4.1066	3485.57	5.7586	3485.57	-2.1746	3485.57	-1.6933			3489.29	-205.07	3485.57	-4.3697	3485.57	-0.56897
		26.1709	-0.07631			26.1709	-0.02417			2.89339	0.0052			3487.11	-53.11	3487.11	39.263	3487.11	24.526	3487.11	-10.686			3485.69	-1.5449	3485.69	-29.601	3485.69	-0.70865	3487.11	-0.82792			3485.69	3.1396	3485.69	-0.20093	3485.69	-1.1601	3485.69	-4.6647			3489.48	-192.94	3485.69	-6.3659	3485.69	-3.5599
		26.2165	-0.07554			26.2165	-0.02571			2.89853	-0.00727			3487.26	-49.095	3487.26	42.293	3487.26	35.559	3487.26	0.3674			3485.81	4.4896	3485.81	-30.568	3485.81	1.3229	3487.26	1.2056			3485.81	0.17252	3485.81	-4.1604	3485.81	-3.1456	3485.81	5.3639			3489.68	-138.82	3485.81	-7.3622	3485.81	2.4492
		26.2578	-0.07399			26.2578	-0.02652			2.90367	-0.00216			3487.4	-40.08	3487.4	42.323	3487.4	35.591	3487.4	-1.5795			3485.92	10.524	3485.92	-29.535	3485.92	-2.6454	3487.4	0.23919			3485.92	-4.7945	3485.92	-5.1199	3485.92	-3.1311	3485.92	0.39248			3489.87	-86.695	3485.92	-11.359	3485.92	-1.5417
		26.2991	-0.07429			26.2991	-0.02954			2.90881	0.00221			3487.55	-28.066	3487.55	48.353	3487.55	25.624	3487.55	-5.5264			3486.04	14.558	3486.04	-26.502	3486.04	-9.6137	3487.55	4.2729			3486.04	-5.7614	3486.04	0.92076	3486.04	-6.1166	3486.04	-3.5789			3490.07	-38.572	3486.04	-6.3549	3486.04	2.4674
		26.3663	-0.07338			26.3663	-0.03235			2.91395	0.00182			3487.7	-26.051	3487.7	41.383	3487.7	25.657	3487.7	4.5266			3486.16	16.593	3486.16	-17.469	3486.16	1.418	3487.7	5.3066			3486.16	-7.7284	3486.16	2.9614	3486.16	-0.10215	3486.16	6.4497			3490.26	4.5514	3486.16	-7.3513	3486.16	-0.52337
		26.4076	-0.07309			26.4076	-0.03515			2.91909	-0.00547			3487.84	-16.036	3487.84	32.413	3487.84	23.689	3487.84	2.5796			3486.28	9.6272	3486.28	-14.437	3486.28	3.4498	3487.84	2.3405			3486.28	-0.69527	3486.28	3.0022	3486.28	-4.0877	3486.28	1.4782			3490.46	30.675	3486.28	-1.3478	3486.28	-1.5141
		26.4489	-0.0734			26.4489	-0.03913			2.92421	-0.00219			3487.99	-9.0212	3487.99	16.443	3487.99	3.7216	3487.99	1.6326			3486.39	3.6615	3486.39	-3.4038	3486.39	-3.5183	3487.99	-5.6256			3486.39	3.3379	3486.39	0.04301	3486.39	-5.0732	3486.39	0.50681			3490.65	34.798	3486.39	5.6557	3486.39	-2.5049
		26.4901	-0.07409			26.4901	-0.03788			2.92936	0.00407			3488.14	-7.0064	3488.14	-1.5272	3488.14	-2.2459	3488.14	3.6855			3486.51	-4.3041	3486.51	3.629	3486.51	-10.486	3488.14	-5.5915			3486.51	-2.6289	3486.51	0.08388	3486.51	1.9412	3486.51	-2.4646			3490.85	22.922	3486.51	1.6592	3486.51	0.50447
		26.5314	-0.07404			26.5314	-0.03945			2.93447	-0.00143			3488.28	-2.9916	3488.28	-17.497	3488.28	-18.213	3488.28	-1.2617			3486.63	-17.27	3486.63	11.662	3486.63	-14.454	3488.28	-1.5574			3486.63	0.40426	3486.63	1.1248	3486.63	1.9557	3486.63	-1.4361			3491.05	7.0449	3486.63	-4.3374	3486.63	1.5138
		26.5964	-0.07429			26.5964	-0.04111			2.9396	-0.00691			3488.43	-4.9767	3488.43	-31.467	3488.43	-23.181	3488.43	-0.20892			3486.74	-21.235	3486.74	18.694	3486.74	-16.422	3488.43	1.4768			3486.74	-0.5625	3486.74	3.1658	3486.74	4.9701	3486.74	3.5924			3491.24	-0.8318	3486.74	-4.3341	3486.74	2.5232
		26.6377	-0.07438			26.6377	-0.04015			2.94474	0.00044774			3488.58	-1.9619	3488.58	-38.436	3488.58	-26.148	3488.58	1.8438			3486.86	-30.201	3486.86	18.727	3486.86	-23.39	3488.58	-1.489			3486.86	-2.5292	3486.86	3.2068	3486.86	3.9846	3486.86	-1.379			3491.44	12.291	3486.86	-0.33076	3486.86	-0.46731
		26.679	-0.07416			26.679	-0.03907			2.94988	0.00133			3488.72	-1.947	3488.72	-42.406	3488.72	-28.116	3488.72	-2.1035			3486.98	-33.167	3486.98	21.759	3486.98	-18.358	3488.72	-1.4546			3486.98	-3.4959	3486.98	-1.7521	3486.98	-0.00095611	3486.98	4.6495			3491.63	15.415	3486.98	-3.3275	3486.98	1.5422
		26.7203	-0.07434			26.7203	-0.03986			2.95502	-0.000739186			3488.87	-4.9321	3488.87	-38.375	3488.87	-25.083	3488.87	-4.0509			3487.1	-29.133	3487.1	21.792	3487.1	-16.326	3488.87	3.5798			3487.1	-0.46259	3487.1	1.289	3487.1	-3.9865	3487.1	4.678			3491.83	13.538	3487.1	0.67575	3487.1	7.5517
		26.7615	-0.07499			26.7615	-0.04114			2.96016	-0.00805			3489.02	-1.9172	3489.02	-33.345	3489.02	-17.051	3489.02	-6.9984			3487.21	-25.098	3487.21	25.824	3487.21	-11.294	3489.02	4.6143			3487.21	1.5708	3487.21	-0.6698	3487.21	-1.9721	3487.21	-4.2936			3492.02	23.661	3487.21	0.67895	3487.21	1.5613
		26.8262	-0.07503			26.8262	-0.04164			2.9653	0.00122			3489.16	0.09773	3489.16	-29.314	3489.16	-17.019	3489.16	-1.9459			3487.33	-17.064	3487.33	20.857	3487.33	-5.2614	3489.16	1.6489			3487.33	2.6042	3487.33	-8.6286	3487.33	1.0424	3487.33	-6.2651			3492.22	25.784	3487.33	0.68211	3487.33	-0.42905
		26.8675	-0.07485			26.8675	-0.04292			2.97044	0.01031			3489.31	4.1127	3489.31	-20.284	3489.31	-11.986	3489.31	0.10645			3487.45	-6.0297	3487.45	16.889	3487.45	-1.2291	3489.31	-5.3165			3487.45	6.6376	3487.45	-4.5873	3487.45	-1.9432	3487.45	-4.2367			3492.41	15.907	3487.45	-0.31476	3487.45	2.5806
		26.9088	-0.07543			26.9088	-0.04744			2.97557	-0.00633			3489.46	5.1276	3489.46	-13.253	3489.46	-11.954	3489.46	-2.8412			3487.57	6.0045	3487.57	9.9215	3487.57	1.8033	3489.46	-8.2818			3487.57	2.671	3487.57	6.454	3487.57	-2.9287	3487.57	-1.2083			3492.61	7.0304	3487.57	8.6883	3487.57	4.5904
		26.95	-0.07576			26.95	-0.04207			2.98072	-0.00346			3489.6	2.1426	3489.6	-10.222	3489.6	-8.9214	3489.6	0.211			3487.68	14.039	3487.68	10.954	3487.68	4.8358	3489.6	-4.247			3487.68	5.7045	3487.68	6.4953	3487.68	-4.9143	3487.68	-2.1799			3492.81	21.153	3487.68	3.6914	3487.68	5.6002
		26.9913	-0.07615			26.9913	-0.04075			2.98585	-0.00118			3489.75	3.1576	3489.75	-10.191	3489.75	-10.889	3489.75	-4.7368			3487.8	22.073	3487.8	3.986	3487.8	6.8683	3489.75	-0.21213			3487.8	3.738	3487.8	-1.4633	3487.8	-6.8999	3487.8	-4.1515			3493	9.2764	3487.8	0.6944	3487.8	-2.39
		27.0563	-0.07702			27.0563	-0.01971			2.99099	0.000400176			3489.9	3.1726	3489.9	-7.16	3489.9	-4.8567	3489.9	-1.6848			3487.92	25.107	3487.92	1.0181	3487.92	14.901	3489.9	-4.1772			3487.92	2.7715	3487.92	1.5781	3487.92	-0.88543	3487.92	-8.1232			3493.2	-11.601	3487.92	-0.30262	3487.92	-1.3801
		27.0976	-0.07758			27.0976	-0.01238			2.99612	-0.000273291			3490.04	5.1876	3490.04	-2.1289	3490.04	-2.8244	3490.04	0.36721			3488.04	26.141	3488.04	-0.94976	3488.04	10.933	3490.04	-4.1422			3488.04	1.805	3488.04	1.6196	3488.04	4.129	3488.04	-3.0948			3493.39	-18.478	3488.04	-0.29966	3488.04	-2.3702
		27.1389	-0.07794			27.1389	-0.01199			3.00127	-0.00186			3490.19	4.2027	3490.19	-3.0978	3490.19	-3.7921	3490.19	-0.5809			3488.15	26.175	3488.15	-8.9177	3488.15	11.966	3490.19	-2.1071			3488.15	0.83858	3488.15	1.6611	3488.15	2.1435	3488.15	1.9335			3493.59	-12.355	3488.15	-2.2967	3488.15	-5.3602
		27.1802	-0.07815			27.1802	-0.0109			3.00641	0.0028			3490.34	0.21772	3490.34	-3.0667	3490.34	-3.7599	3490.34	-4.5291			3488.27	34.209	3488.27	-12.886	3488.27	13.999	3490.34	-6.072			3488.27	2.8722	3488.27	0.70258	3488.27	6.1579	3488.27	7.9617			3493.78	-12.232	3488.27	-2.2938	3488.27	-0.35017
		27.2215	-0.07883			27.2215	0.02135			3.01156	0.00756			3490.48	4.2328	3490.48	-4.0355	3490.48	-2.7276	3490.48	-0.47739			3488.39	33.243	3488.39	-3.8538	3488.39	16.031	3490.48	-4.0368			3488.39	3.9057	3488.39	3.7441	3488.39	6.1724	3488.39	1.9899			3493.98	-12.11	3488.39	-3.291	3488.39	-2.3401
		27.2862	-0.0793			27.2862	0.07826			3.0167	-0.000104181			3490.63	7.2479	3490.63	-10.004	3490.63	-2.6954	3490.63	-0.42578			3488.5	33.277	3488.5	-5.822	3488.5	14.064	3490.63	-1.0016			3488.5	-3.0606	3488.5	-0.21432	3488.5	5.1868	3488.5	0.01815			3494.17	-7.9872	3488.5	-2.2882	3488.5	-3.3299
		27.3275	-0.07977			27.3275	0.08835			3.02183	-0.00533			3490.78	-0.73699	3490.78	-7.9728	3490.78	-5.6633	3490.78	-2.3743			3488.62	22.311	3488.62	-5.7902	3488.62	5.0969	3490.78	-1.9662			3488.62	-6.027	3488.62	-3.1727	3488.62	-0.79871	3488.62	1.0463			3494.37	-16.865	3488.62	-3.2853	3488.62	1.6803
		27.3687	-0.07989			27.3687	0.08974			3.02696	-0.00253			3490.92	-2.7219	3490.92	1.0586	3490.92	-6.6311	3490.92	-7.3229			3488.74	20.345	3488.74	6.2416	3488.74	4.1297	3490.92	1.0691			3488.74	1.0066	3488.74	-6.1311	3488.74	-0.78424	3488.74	-2.9255			3494.57	3.2578	3488.74	-4.2826	3488.74	-2.3095
		27.41	-0.08041			27.41	0.09137			3.0321	-0.00103			3491.07	-1.7067	3491.07	1.09	3491.07	-3.599	3491.07	-2.2716			3488.86	8.3795	3488.86	4.2732	3488.86	4.1625	3491.07	-5.8954			3488.86	6.0403	3488.86	-3.0895	3488.86	-0.76977	3488.86	-1.8974			3494.76	-9.6199	3488.86	-3.2798	3488.86	-3.2991
		27.4513	-0.08061			27.4513	0.09351			3.03725	-0.00423			3491.22	-6.6915	3491.22	-7.8785	3491.22	-1.5669	3491.22	-0.22039			3488.97	-3.5866	3488.97	5.3048	3488.97	2.1954	3491.22	-3.8599			3488.97	6.074	3488.97	-3.0478	3488.97	7.2447	3488.97	2.1306			3494.96	-21.498	3488.97	-6.2771	3488.97	0.71123
		27.5163	-0.08033			27.5163	0.0866			3.04238	-0.00742			3491.36	-3.6763	3491.36	-1.8469	3491.36	0.46515	3491.36	2.8307			3489.09	-1.5527	3489.09	3.3364	3489.09	-3.7717	3491.36	-4.8244			3489.09	3.1076	3489.09	-4.0062	3489.09	6.2592	3489.09	2.1587			3495.15	-16.375	3489.09	-9.2744	3489.09	6.7217
		27.5575	-0.08057			27.5575	0.08551			3.04751	0.00441			3491.51	-2.6611	3491.51	4.1847	3491.51	-2.5028	3491.51	1.8816			3489.21	-1.5188	3489.21	-14.632	3489.21	-3.7387	3491.51	0.21122			3489.21	2.1413	3489.21	3.0355	3489.21	0.27368	3489.21	-0.81335			3495.35	4.7466	3489.21	-8.2717	3489.21	-1.2678
		27.5988	-0.08003			27.5988	0.08435			3.05267	0.00353			3491.66	-1.6459	3491.66	-0.78367	3491.66	0.52917	3491.66	-1.0675			3489.33	-4.485	3489.33	-19.601	3489.33	-5.7057	3491.66	4.2469			3489.33	6.1751	3489.33	-2.9228	3489.33	1.2882	3489.33	-1.7854			3495.54	8.8687	3489.33	-6.269	3489.33	-1.2573
		27.6401	-0.08009			27.6401	0.08387			3.05779	-0.00564			3491.8	-0.63066	3491.8	-4.752	3491.8	-2.4389	3491.8	-3.0168			3489.44	-9.4511	3489.44	-18.569	3489.44	0.32731	3491.8	2.2826			3489.44	1.2088	3489.44	-3.8811	3489.44	-1.6973	3489.44	0.24251			3495.74	7.9906	3489.44	-3.2664	3489.44	-2.2467
		27.6814	-0.07969			27.6814	0.08037			3.06291	-0.00587			3491.95	-3.6154	3491.95	-6.7202	3491.95	0.59305	3491.95	-4.9662			3489.56	-4.4173	3489.56	-27.538	3489.56	-0.63963	3491.95	-1.6816			3489.56	-5.7575	3489.56	-0.83942	3489.56	-5.6828	3489.56	-1.7296			3495.93	0.11238	3489.56	-4.2637	3489.56	-0.23602
		27.7461	-0.08033			27.7461	0.08132			3.06805	0.00785			3492.1	-1.6001	3492.1	-10.688	3492.1	-3.3751	3492.1	-5.9157			3489.68	-6.3836	3489.68	-34.507	3489.68	2.3935	3492.1	-2.6458			3489.68	-6.7238	3489.68	-4.7977	3489.68	-2.6683	3489.68	1.2982			3496.13	0.23409	3489.68	-2.2611	3489.68	1.7747
		27.7874	-0.0804			27.7874	0.08077			3.07319	0.00646			3492.24	0.41521	3492.24	-2.6566	3492.24	-7.3432	3492.24	-4.8654			3489.79	7.6502	3489.79	-36.476	3489.79	6.4266	3492.24	-3.61			3489.79	-0.69002	3489.79	-4.756	3489.79	1.3463	3489.79	4.326			3496.32	9.3557	3489.79	-2.2586	3489.79	-3.2145
		27.8287	-0.08034			27.8287	0.07871			3.07833	-0.00613			3492.39	-2.5695	3492.39	-3.6247	3492.39	-3.3114	3492.39	-2.8152			3489.91	6.6838	3489.91	-33.445	3489.91	4.4597	3492.39	-0.57406			3489.91	-3.6563	3489.91	7.2857	3489.91	-4.6392	3489.91	0.35372			3496.52	-9.5228	3489.91	2.744	3489.91	-1.2036
		27.8699	-0.08085			27.8699	0.07728			3.08345	-0.00536			3492.54	-0.55411	3492.54	-4.5927	3492.54	-4.2796	3492.54	0.23488			3490.03	-0.2825	3490.03	-37.414	3490.03	0.49286	3492.54	-1.5381			3490.03	-1.6225	3490.03	-1.6726	3490.03	-2.6246	3490.03	0.3814			3496.72	3.5986	3490.03	1.7466	3490.03	-1.1927
		27.9112	-0.08088			27.9112	0.07705			3.0886	0.00189			3492.68	9.4613	3492.68	-1.5608	3492.68	0.75208	3492.68	2.2848			3490.15	-9.2489	3490.15	-25.383	3490.15	0.52605	3492.68	2.4979			3490.15	2.4112	3490.15	-2.6309	3490.15	0.38994	3490.15	5.409			3496.91	6.7199	3490.15	4.7491	3490.15	2.8183
		27.9762	-0.08024			27.9762	0.07538			3.09373	-0.00131			3492.83	5.4766	3492.83	-3.5288	3492.83	-3.2162	3492.83	-2.6654			3490.26	-14.215	3490.26	-14.352	3490.26	-1.4407	3492.83	-2.4661			3490.26	0.44499	3490.26	-2.5892	3490.26	1.4045	3490.26	-3.5634			3497.11	21.841	3490.26	-2.2484	3490.26	0.8293
		28.0175	-0.08068			28.0175	0.07097			3.09887	-0.00654			3492.98	1.4921	3492.98	-5.4967	3492.98	-3.1846	3492.98	-5.6157			3490.38	-19.182	3490.38	-16.322	3490.38	-6.4075	3492.98	-1.43			3490.38	2.4787	3490.38	-1.5475	3490.38	-3.5809	3490.38	-2.5358			3497.3	28.962	3490.38	-2.2458	3490.38	-2.1596
		28.0588	-0.08002			28.0588	0.06936			3.10403	-0.00347			3493.12	1.5075	3493.12	-2.4646	3493.12	0.847	3493.12	-0.56624			3490.5	-25.148	3490.5	-11.291	3490.5	-14.374	3493.12	-3.3938			3490.5	-1.4875	3490.5	0.49422	3490.5	2.4337	3490.5	-0.50835			3497.5	26.083	3490.5	6.7567	3490.5	-1.1484
		28.1	-0.07836			28.1	0.0674			3.10916	0.003			3493.27	1.5229	3493.27	-5.4325	3493.27	1.8786	3493.27	4.4831			3490.62	-34.115	3490.62	-10.261	3490.62	-20.341	3493.27	-1.3577			3490.62	-0.45374	3490.62	-6.4641	3490.62	-1.5517	3490.62	1.5191			3497.69	19.204	3490.62	2.7592	3490.62	-0.13718
		28.1413	-0.07792			28.1413	0.06697			3.11431	-0.00059348			3493.42	1.5384	3493.42	-3.4003	3493.42	-0.08994	3493.42	-0.46769			3490.73	-38.081	3490.73	-6.2302	3490.73	-21.308	3493.42	-1.3215			3490.73	-1.42	3490.73	1.5776	3490.73	-2.537	3490.73	-2.4535			3497.89	-0.6755	3490.73	8.7617	3490.73	-3.1259
		28.2061	-0.07731			28.2061	0.06548			3.11944	-0.00546			3493.56	1.5539	3493.56	-4.3681	3493.56	-5.0585	3493.56	1.5814			3490.85	-47.048	3490.85	-3.1999	3490.85	-22.274	3493.56	-2.2852			3490.85	-0.38622	3490.85	-1.3808	3490.85	-0.52238	3490.85	-3.4262			3498.08	2.445	3490.85	5.7641	3490.85	-1.1145
		28.2473	-0.07791			28.2473	0.0628			3.12458	-0.000148489			3493.71	-2.4306	3493.71	1.6641	3493.71	-4.0271	3493.71	0.63024			3490.97	-44.015	3490.97	-4.1697	3490.97	-20.241	3493.71	-2.249			3490.97	3.6475	3490.97	-5.3392	3490.97	0.49229	3490.97	2.601			3498.28	-29.435	3490.97	5.7666	3490.97	-3.1031
		28.2886	-0.07745			28.2886	0.06827			3.12974	0.00159			3493.86	-7.415	3493.86	3.6964	3493.86	0.00429	3493.86	-4.321			3491.09	-39.981	3491.09	-9.1395	3491.09	-15.208	3493.86	-1.2126			3491.09	-1.3187	3491.09	-2.2976	3491.09	1.507	3491.09	3.6282			3498.48	-44.314	3491.09	6.7691	3491.09	6.9084
		28.3299	-0.07879			28.3299	0.07094			3.13487	0.00156			3494	1.6005	3494	0.72864	3494	4.0356	3494	0.72754			3491.2	-32.948	3491.2	-4.1095	3491.2	-16.174	3494	-1.1763			3491.2	-1.285	3491.2	-3.256	3491.2	-0.47834	3491.2	-5.3446			3498.67	-31.194	3491.2	9.7715	3491.2	3.92
		28.3712	-0.07977			28.3712	0.0637			3.14	-0.00302			3494.15	1.6161	3494.15	0.76095	3494.15	1.0669	3494.15	2.7759			3491.32	-27.915	3491.32	0.92047	3491.32	-16.141	3494.15	-9.1399			3491.32	-1.2513	3491.32	-2.2144	3491.32	-4.4636	3491.32	-5.3175			3498.87	-18.074	3491.32	8.774	3491.32	-1.0683
		28.4361	-0.08064			28.4361	0.05843			3.14516	0.00172			3494.3	-1.3683	3494.3	-0.2067	3494.3	3.0981	3494.3	-0.17584			3491.44	-18.882	3491.44	-3.0497	3491.44	-11.108	3494.3	-6.1035			3491.44	-7.2175	3491.44	0.82713	3491.44	-2.4489	3491.44	-0.29051			3499.06	-6.9543	3491.44	11.776	3491.44	1.9434
		28.4774	-0.08097			28.4774	0.05742			3.15032	-0.000548973			3494.44	3.6473	3494.44	1.8257	3494.44	-0.87079	3494.44	2.8722			3491.55	-15.848	3491.55	-3.0199	3491.55	-8.0741	3494.44	-3.0671			3491.55	-5.1838	3491.55	1.8686	3491.55	-6.4341	3491.55	-2.2636			3499.26	-8.8346	3491.55	17.779	3491.55	-2.0448
		28.5187	-0.08137			28.5187	0.05653			3.15545	-0.000412498			3494.59	5.663	3494.59	0.85805	3494.59	0.16031	3494.59	-0.0799			3491.67	-11.815	3491.67	-0.99026	3491.67	-8.0407	3494.59	5.9694			3491.67	0.84989	3491.67	-1.0899	3491.67	4.5806	3491.67	-4.2367			3499.45	-4.7151	3491.67	9.7813	3491.67	-2.033
		28.56	-0.08226			28.56	0.05317			3.16057	-0.0015			3494.74	3.6787	3494.74	0.89047	3494.74	0.19135	3494.74	1.9678			3491.79	-8.7822	3491.79	-9.9607	3491.79	-7.0073	3494.74	3.0058			3491.79	3.8836	3491.79	0.95156	3491.79	2.5954	3491.79	-1.2098			3499.65	-13.596	3491.79	10.784	3491.79	-1.0211
		28.6013	-0.0835			28.6013	0.05211			3.16572	-0.000907898			3494.88	2.6944	3494.88	-3.0771	3494.88	-0.77767	3494.88	6.0153			3491.91	-2.7492	3491.91	-10.931	3491.91	-3.9739	3494.88	1.0423			3491.91	6.9173	3491.91	-0.00703	3491.91	-2.3898	3491.91	-1.1831			3499.84	-0.47652	3491.91	9.7862	3491.91	-0.00906
		28.666	-0.08323			28.666	0.0488			3.17087	0.00871			3495.03	0.71008	3495.03	1.9554	3495.03	6.2533	3495.03	7.0627			3492.02	-0.71624	3492.02	-7.9019	3492.02	-3.9404	3495.03	-3.9211			3492.02	0.95093	3492.02	-0.96566	3492.02	3.625	3492.02	-1.1564			3500.04	-5.3575	3492.02	1.7887	3492.02	-1.997
		28.7072	-0.08299			28.7072	0.04545			3.17602	-0.00246			3495.18	1.7258	3495.18	-0.01217	3495.18	3.2841	3495.18	4.1098			3492.14	-2.6833	3492.14	-1.8727	3492.14	-6.907	3495.18	0.1154			3492.14	-3.0154	3492.14	8.0757	3492.14	3.6399	3492.14	-2.1298			3500.23	3.7614	3492.14	-1.2089	3492.14	-4.9849
		28.7485	-0.08309			28.7485	0.04289			3.18115	-0.00523			3495.32	0.74159	3495.32	-0.97968	3495.32	5.3149	3495.32	2.1568			3492.26	-2.6505	3492.26	-1.8435	3492.26	-8.8735	3495.32	-0.84804			3492.26	1.0182	3492.26	-3.883	3492.26	-1.3452	3492.26	3.8968			3500.43	0.88014	3492.26	-0.20642	3492.26	-6.9726
		28.7898	-0.08384			28.7898	0.04267			3.18629	-0.00269			3495.47	-0.24263	3495.47	0.05283	3495.47	5.3457	3495.47	2.2036			3492.38	0.38236	3492.38	-0.81449	3492.38	-6.8401	3495.47	-0.81145			3492.38	2.0518	3492.38	-0.8418	3492.38	-0.33034	3492.38	2.9232			3500.63	-8.0013	3492.38	-5.204	3492.38	-7.9604
		28.8311	-0.08505			28.8311	0.0271			3.19143	0.00615			3495.62	-4.2268	3495.62	3.0853	3495.62	4.3764	3495.62	1.2502			3492.49	-6.5849	3492.49	-2.7856	3492.49	-11.807	3495.62	1.2251			3492.49	6.0854	3492.49	2.1994	3492.49	-0.31543	3492.49	2.9496			3500.82	-11.883	3492.49	-1.2015	3492.49	-3.948
		28.8961	-0.08614			28.8961	-0.00595			3.19658	-0.00869			3495.76	1.789	3495.76	1.1179	3495.76	5.407	3495.76	3.2965			3492.61	-8.5522	3492.61	-5.7568	3492.61	-8.7732	3495.76	0.26175			3492.61	0.11903	3492.61	-0.75945	3492.61	-1.3005	3492.61	-0.02404			3501.02	-2.7648	3492.61	-5.199	3492.61	-5.9356
		28.9373	-0.08612			28.9373	-0.04853			3.2017	-0.00594			3495.91	-3.1951	3495.91	1.1504	3495.91	3.4375	3495.91	7.3427			3492.73	-4.5195	3492.73	-5.7281	3492.73	-8.7397	3495.91	-0.70162			3492.73	5.1526	3492.73	-1.7184	3492.73	1.7145	3492.73	-1.9978			3501.21	5.3533	3492.73	-6.1965	3492.73	-1.9231
		28.9786	-0.08535			28.9786	-0.10552			3.20683	0.00183			3496.06	-2.1793	3496.06	3.183	3496.06	-0.53198	3496.06	8.3887			3492.84	-9.4869	3492.84	0.30052	3492.84	-9.7063	3496.06	2.335			3492.84	4.1861	3492.84	0.32269	3492.84	-4.2705	3492.84	-2.9716			3501.41	-17.529	3492.84	-4.194	3492.84	7.0895
		29.0199	-0.06109			29.0199	-0.10621			3.21198	0.00577			3496.2	1.8367	3496.2	2.2155	3496.2	0.49845	3496.2	3.4345			3492.96	-5.4543	3492.96	1.329	3492.96	-7.6728	3496.2	7.3717			3492.96	2.2197	3492.96	-4.6363	3492.96	-4.2555	3492.96	-4.9455			3501.6	0.58871	3492.96	-3.1915	3492.96	4.1022
		29.0612	-0.04565			29.0612	-0.09888			3.21712	0.00228			3496.35	2.8526	3496.35	6.2481	3496.35	-0.4712	3496.35	6.4801			3493.08	-7.4218	3493.08	-2.6427	3493.08	-7.6394	3496.35	7.4083			3493.08	0.25316	3493.08	5.4046	3493.08	1.7595	3493.08	0.08048			3501.8	1.7062	3493.08	-7.189	3493.08	3.1149
		29.1258	-0.04581			29.1258	-0.08941			3.22227	-0.00299			3496.5	-1.1315	3496.5	5.2807	3496.5	5.5591	3496.5	3.5254			3493.2	-8.3893	3493.2	-2.6144	3493.2	-7.606	3496.5	0.44497			3493.2	5.2866	3493.2	2.4455	3493.2	1.7746	3493.2	-0.8936			3501.99	17.823	3493.2	-7.1865	3493.2	4.1277
		29.1671	0.03443			29.1671	-0.08459			3.22741	0.00223			3496.64	5.8845	3496.64	-3.6867	3496.64	4.5893	3496.64	-3.4294			3493.31	-3.357	3493.31	-2.5863	3493.31	-7.5725	3496.64	4.4816			3493.31	-0.67992	3493.31	2.4863	3493.31	-4.2103	3493.31	4.1322			3502.19	24.94	3493.31	0.81603	3493.31	2.1406
		29.2084	0.12979			29.2084	-0.08434			3.23254	0.00333			3496.79	6.9005	3496.79	-2.6541	3496.79	5.6194	3496.79	-0.38448			3493.43	0.67539	3493.43	-3.5583	3493.43	-0.53912	3496.79	0.51831			3493.43	-6.6465	3493.43	3.527	3493.43	0.80477	3493.43	5.158			3502.39	33.057	3493.43	1.8186	3493.43	2.1536
		29.2497	0.20526			29.2497	-0.09444			3.23768	-0.00848			3496.94	4.9165	3496.94	-0.62156	3496.94	2.6495	3496.94	4.6602			3493.55	2.7077	3493.55	3.4696	3493.55	-5.5057	3496.94	5.555			3493.55	-2.6131	3493.55	8.5677	3493.55	1.8199	3493.55	0.18368			3502.58	51.174	3493.55	0.82115	3493.55	1.1666
		29.2909	0.28489			29.2909	-0.09423			3.24281	-0.00681			3497.08	4.9326	3497.08	6.411	3497.08	0.67952	3497.08	3.7047			3493.67	-1.2601	3493.67	-2.5027	3493.67	-3.4723	3497.08	3.5917			3493.67	-5.5797	3493.67	6.6083	3493.67	-3.1649	3493.67	5.2093			3502.78	89.29	3493.67	-2.1763	3493.67	0.17971
		29.356	0.35733			29.356	-0.09492			3.24793	0.00221			3497.23	3.9486	3497.23	1.4436	3497.23	8.7094	3497.23	5.749			3493.78	-1.2279	3493.78	-1.4751	3493.78	0.56108	3497.23	3.6283			3493.78	7.4536	3493.78	7.6489	3493.78	-1.1497	3493.78	6.2348			3502.97	113.41	3493.78	0.82633	3493.78	0.19291
		29.3973	0.32366			29.3973	-0.10142			3.25308	0.00484			3497.38	5.9647	3497.38	1.4762	3497.38	5.7393	3497.38	2.7931			3493.9	-7.1958	3493.9	2.5524	3493.9	-0.40555	3497.38	4.665			3493.9	10.487	3493.9	7.6893	3493.9	-2.1345	3493.9	-0.73983			3503.17	97.523	3493.9	1.8289	3493.9	2.2062
		29.4386	0.31999			29.4386	-0.10093			3.25821	-0.0075			3497.52	13.981	3497.52	3.5088	3497.52	4.7691	3497.52	-0.16313			3494.02	-0.16376	3494.02	5.5798	3494.02	-5.3722	3497.52	2.7017			3494.02	10.52	3494.02	-0.27027	3494.02	1.8808	3494.02	0.28549			3503.36	56.638	3494.02	4.8316	3494.02	2.2195
		29.4798	0.33051			29.4798	-0.09617			3.26334	-0.00562			3497.67	0.99699	3497.67	3.5413	3497.67	1.7988	3497.67	2.8805			3494.13	3.8682	3494.13	-1.3929	3494.13	-6.3388	3497.67	7.7383			3494.13	3.5534	3494.13	-1.23	3494.13	-1.1039	3494.13	0.31071			3503.56	6.754	3494.13	9.8342	3494.13	7.233
		29.5211	0.34922			29.5211	-0.09066			3.26849	0.00588			3497.82	3.0132	3497.82	4.5739	3497.82	4.8284	3497.82	6.9238			3494.25	-0.09984	3494.25	-0.36583	3494.25	2.6945	3497.82	7.775			3494.25	4.5866	3494.25	-3.1897	3494.25	0.9114	3494.25	8.3358			3503.75	-46.131	3494.25	1.8369	3494.25	4.2465
		29.5858	0.36913			29.5858	-0.08284			3.27362	0.00379			3497.96	0.02934	3497.96	5.6064	3497.96	1.8579	3497.96	3.9669			3494.37	1.932	3494.37	3.6612	3494.37	6.7278	3497.96	6.8116			3494.37	5.6198	3494.37	0.85042	3494.37	-4.0732	3494.37	1.3609			3503.95	-87.016	3494.37	0.83961	3494.37	-3.74
		29.6271	0.38422			29.6271	-0.0846			3.27876	-0.00664			3498.11	2.0456	3498.11	5.639	3498.11	-1.1126	3498.11	7.0098			3494.49	0.96383	3494.49	5.688	3494.49	1.7611	3498.11	2.8482			3494.49	3.6529	3494.49	0.89048	3494.49	3.9421	3494.49	-1.6142			3504.14	-100.9	3494.49	2.8423	3494.49	5.2737
		29.6683	0.37885			29.6683	-0.08627			3.2839	-0.00203			3498.26	-1.9382	3498.26	4.6715	3498.26	0.91675	3498.26	1.0524			3494.6	2.9956	3494.6	4.7147	3494.6	0.79437	3498.26	5.8849			3494.6	9.686	3494.6	3.9305	3494.6	3.9576	3494.6	3.4107			3504.34	-107.79	3494.6	3.8451	3494.6	7.2875
		29.7096	0.37136			29.7096	-0.08869			3.28905	0.00208			3498.4	0.07806	3498.4	1.704	3498.4	0.94604	3498.4	2.0948			3494.72	14.027	3494.72	1.7413	3494.72	2.8276	3498.4	2.9215			3494.72	6.719	3494.72	8.9703	3494.72	7.973	3494.72	2.4354			3504.54	-83.672	3494.72	5.8478	3494.72	1.3013
		29.7509	0.32611			29.7509	-0.09244			3.2942	0.00211			3498.55	0.09435	3498.55	-1.2635	3498.55	5.9752	3498.55	4.137			3494.84	10.059	3494.84	4.7678	3494.84	0.86084	3498.55	3.9581			3494.84	10.752	3494.84	9.0101	3494.84	1.9885	3494.84	9.4601			3504.73	-51.557	3494.84	3.8506	3494.84	4.3152
		29.8159	0.31728			29.8159	-0.09376			3.29934	-0.00495			3498.7	0.11067	3498.7	2.769	3498.7	1.0044	3498.7	6.1789			3494.96	4.0904	3494.96	3.7941	3494.96	-0.10595	3498.7	3.9946			3494.96	11.785	3494.96	9.0498	3494.96	2.004	3494.96	0.48461			3504.93	-34.444	3494.96	0.85347	3494.96	7.3292
		29.8572	0.33886			29.8572	-0.0939			3.30448	-0.00356			3498.84	3.127	3498.84	2.8015	3498.84	2.0334	3498.84	11.221			3495.07	5.1219	3495.07	0.82025	3495.07	-0.07278	3498.84	1.0312			3495.07	7.8179	3495.07	14.089	3495.07	7.0196	3495.07	2.5091			3505.12	-19.33	3495.07	3.8563	3495.07	10.343
		29.8985	0.29871			29.8985	-0.09264			3.30963	0.00414			3498.99	6.1434	3498.99	3.8339	3498.99	4.0624	3498.99	9.2619			3495.19	6.1533	3495.19	0.84629	3495.19	7.9604	3498.99	3.0677			3495.19	9.8508	3495.19	15.129	3495.19	1.0352	3495.19	4.5334			3505.32	-14.216	3495.19	-0.1408	3495.19	8.3574
		29.9398	0.3116			29.9398	-0.09225			3.31476	-0.00165			3499.13	2.1598	3499.13	5.8664	3499.13	1.0912	3499.13	8.303			3495.31	1.1847	3495.31	4.8722	3495.31	5.9935	3499.13	2.1043			3495.31	19.884	3495.31	20.168	3495.31	3.0508	3495.31	8.5576			3505.51	-9.1032	3495.31	1.8621	3495.31	6.3716
		29.981	0.28151			29.981	-0.08973			3.31991	-0.00213			3499.28	4.1762	3499.28	2.8988	3499.28	-1.88	3499.28	4.3439			3495.43	3.2159	3495.43	4.8979	3495.43	10.027	3499.28	-1.8593			3495.43	21.916	3495.43	24.208	3495.43	12.066	3495.43	7.5818			3505.71	-8.9903	3495.43	-4.1349	3495.43	4.3859
		30.0457	0.30248			30.0457	-0.08669			3.32503	-0.00243			3499.43	-0.80739	3499.43	1.9311	3499.43	3.1487	3499.43	3.3845			3495.54	2.2471	3495.54	3.9235	3495.54	3.0596	3499.43	1.1772			3495.54	31.949	3495.54	36.247	3495.54	10.082	3495.54	7.6058			3505.9	-3.8776	3495.54	1.868	3495.54	8.4003
		30.087	0.27704			30.087	-0.08275			3.33016	0.000272473			3499.57	-5.7909	3499.57	1.9635	3499.57	2.1773	3499.57	2.4249			3495.66	4.2783	3495.66	1.949	3495.66	0.09268	3499.57	-1.7863			3495.66	38.982	3495.66	45.286	3495.66	14.098	3495.66	4.6297			3506.1	-13.765	3495.66	3.871	3495.66	9.4148
		30.1283	0.28295			30.1283	-0.08051			3.33531	0.00202			3499.72	-4.7744	3499.72	0.99583	3499.72	0.20576	3499.72	1.465			3495.78	5.3094	3495.78	4.9743	3495.78	4.1257	3499.72	2.2501			3495.78	48.015	3495.78	51.325	3495.78	13.114	3495.78	4.6535			3506.3	-10.653	3495.78	-0.12593	3495.78	11.429
		30.1695	0.27416			30.1695	-0.08222			3.34043	-0.00279			3499.87	5.2421	3499.87	-1.9719	3499.87	-2.7658	3499.87	-0.49523			3495.89	4.3404	3495.89	5.9995	3495.89	1.1586	3499.87	-0.71354			3495.89	56.047	3495.89	61.364	3495.89	14.13	3495.89	9.6772			3506.49	-6.5412	3495.89	2.8771	3495.89	9.444
		30.2108	0.25484			30.2108	-0.07116			3.34556	-0.00244			3500.01	9.2586	3500.01	0.0604	3500.01	-3.7375	3500.01	-2.4557			3496.01	2.3713	3496.01	7.0245	3496.01	2.1916	3500.01	-3.6772			3496.01	72.08	3496.01	62.403	3496.01	20.145	3496.01	7.7008			3506.69	-4.4296	3496.01	-1.1197	3496.01	16.459
		30.2758	0.25918			30.2758	-0.07002			3.3507	0.000192281			3500.16	16.275	3500.16	-0.90737	3500.16	0.29069	3500.16	2.5836			3496.13	5.4021	3496.13	1.0494	3496.13	-1.7756	3500.16	-3.6409			3496.13	83.112	3496.13	66.441	3496.13	23.161	3496.13	6.7243			3506.88	-12.318	3496.13	1.8834	3496.13	14.473
		30.3171	0.24756			30.3171	-0.07397			3.35583	0.00208			3500.31	16.292	3500.31	1.1248	3500.31	1.3188	3500.31	4.6226			3496.25	0.43291	3496.25	4.0741	3496.25	-0.7427	3500.31	-0.60458			3496.25	86.145	3496.25	65.48	3496.25	25.177	3496.25	10.748			3507.08	-11.207	3496.25	6.8866	3496.25	20.488
		30.3584	0.23481			30.3584	-0.07982			3.36097	-0.00595			3500.45	27.308	3500.45	3.157	3500.45	1.3468	3500.45	5.6613			3496.36	4.4636	3496.36	8.0987	3496.36	-4.7099	3500.45	5.4317			3496.36	90.177	3496.36	63.518	3496.36	20.193	3496.36	14.771			3507.27	-4.0965	3496.36	2.8898	3496.36	28.503
		30.3997	0.22767			30.3997	-0.08229			3.36611	0.000168271			3500.6	35.325	3500.6	-0.81086	3500.6	-0.62525	3500.6	-1.3003			3496.48	8.4943	3496.48	0.12308	3496.48	-0.67712	3500.6	4.4679			3496.48	93.209	3496.48	57.556	3496.48	23.209	3496.48	12.794			3507.47	1.014	3496.48	7.8931	3496.48	23.518
		30.441	0.22658			30.441	-0.08419			3.37125	0.00688			3500.75	29.342	3500.75	-0.77877	3500.75	8.4026	3500.75	-5.2621			3496.6	1.5248	3496.6	4.1473	3496.6	-1.6444	3500.75	-0.49594			3496.6	85.242	3496.6	50.595	3496.6	22.225	3496.6	9.817			3507.66	10.124	3496.6	0.89638	3496.6	14.534
		30.5056	0.22386			30.5056	-0.08578			3.3764	-0.00139			3500.89	27.358	3500.89	-1.7467	3500.89	2.4303	3500.89	-7.2243			3496.72	2.5553	3496.72	6.1714	3496.72	-0.61171	3500.89	-1.4598			3496.72	80.274	3496.72	47.633	3496.72	22.241	3496.72	9.8399			3507.86	-2.7659	3496.72	2.8997	3496.72	13.549
		30.5469	0.21562			30.5469	-0.09073			3.38155	-0.00774			3501.04	19.375	3501.04	0.2853	3501.04	6.4579	3501.04	-1.1867			3496.83	-2.4143	3496.83	4.1954	3496.83	-1.5791	3501.04	3.5763			3496.83	76.306	3496.83	33.67	3496.83	24.258	3496.83	12.863			3508.05	-11.656	3496.83	-1.0969	3496.83	8.564
		30.5881	0.21085			30.5881	-0.09356			3.38669	0.00121			3501.19	9.3918	3501.19	-1.6827	3501.19	6.4854	3501.19	1.8506			3496.95	2.616	3496.95	10.219	3496.95	4.4535	3501.19	1.6123			3496.95	64.338	3496.95	26.708	3496.95	23.274	3496.95	9.8853			3508.25	0.45297	3496.95	-0.09346	3496.95	-0.4206
		30.6294	0.20469			30.6294	-0.09526			3.39182	0.00696			3501.33	-3.5914	3501.33	1.3492	3501.33	7.5128	3501.33	4.8876			3497.07	3.6463	3497.07	11.243	3497.07	11.486	3501.33	0.64833			3497.07	52.37	3497.07	12.746	3497.07	19.29	3497.07	5.9078			3508.45	-2.438	3497.07	-5.09	3497.07	-3.4051
		30.6707	0.19978			30.6707	-0.10275			3.39697	-0.0064			3501.48	-20.575	3501.48	3.3811	3501.48	0.54015	3501.48	-1.0757			3497.18	-5.3236	3497.18	9.2663	3497.18	6.5186	3501.48	2.6843			3497.18	35.402	3497.18	1.7833	3497.18	10.306	3497.18	5.9302			3508.64	6.6707	3497.18	-5.0865	3497.18	-1.3896
		30.7358	0.22638			30.7358	-0.10489			3.40211	-0.00508			3501.63	-29.558	3501.63	6.4129	3501.63	1.5674	3501.63	-2.0393			3497.3	-2.2935	3497.3	12.29	3497.3	1.551	3501.63	1.7202			3497.3	23.434	3497.3	-12.179	3497.3	2.3227	3497.3	-0.04747			3508.84	10.779	3497.3	-5.0829	3497.3	-0.37397
		30.7771	0.18878			30.7771	-0.12923			3.40726	-0.00497			3501.77	-31.541	3501.77	13.445	3501.77	8.5944	3501.77	-2.0032			3497.42	2.7365	3497.42	15.313	3497.42	2.5834	3501.77	0.75605			3497.42	2.4659	3497.42	-29.142	3497.42	-0.6609	3497.42	5.9747			3509.03	3.8872	3497.42	-7.0793	3497.42	-4.3583
		30.8183	0.1682			30.8183	-0.13018			3.4124	0.00138			3501.92	-27.524	3501.92	18.476	3501.92	14.621	3501.92	-1.9674			3497.54	2.7665	3497.54	24.336	3497.54	3.6157	3501.92	-5.2081			3497.54	-15.502	3497.54	-42.105	3497.54	-4.6445	3497.54	1.9967			3509.23	-1.0051	3497.54	-9.0756	3497.54	-5.3425
		30.8596	0.17777			30.8596	-0.12636			3.41754	-0.00742			3502.07	-29.507	3502.07	25.508	3502.07	14.648	3502.07	2.0681			3497.65	2.7963	3497.65	35.359	3497.65	0.64803	3502.07	-1.1724			3497.65	-33.471	3497.65	-47.068	3497.65	-6.628	3497.65	1.0186			3509.42	13.102	3497.65	-6.0719	3497.65	-10.327
		30.9009	0.16959			30.9009	-0.12377			3.42267	-0.00596			3502.21	-27.49	3502.21	30.54	3502.21	11.675	3502.21	0.10329			3497.77	3.8261	3497.77	36.381	3497.77	4.6803	3502.21	-2.1367			3497.77	-56.439	3497.77	-54.031	3497.77	-9.6115	3497.77	-1.9596			3509.62	14.21	3497.77	-7.0682	3497.77	-13.311
		30.9656	0.17582			30.9656	-0.11903			3.42781	0.0065			3502.36	-20.473	3502.36	28.571	3502.36	13.702	3502.36	-4.8618			3497.89	2.8558	3497.89	33.404	3497.89	1.7124	3502.36	-4.1011			3497.89	-70.407	3497.89	-52.995	3497.89	-17.595	3497.89	-6.938			3509.81	2.3164	3497.89	-5.0643	3497.89	-15.295
		31.0068	0.16816			31.0068	-0.11256			3.43296	0.00163			3502.51	-17.456	3502.51	27.603	3502.51	10.728	3502.51	-2.8272			3498.01	2.8854	3498.01	36.426	3498.01	3.7446	3502.51	1.9345			3498.01	-75.376	3498.01	-58.958	3498.01	-20.578	3498.01	-6.9165			3510.01	-9.5771	3498.01	-0.06048	3498.01	-11.278
		31.0481	0.16385			31.0481	-0.10854			3.43811	-0.00334			3502.65	-6.4394	3502.65	18.634	3502.65	11.755	3502.65	-6.793			3498.12	6.9149	3498.12	33.448	3498.12	6.7766	3502.65	1.97			3498.12	-86.344	3498.12	-53.922	3498.12	-24.562	3498.12	-2.8951			3510.21	2.529	3498.12	-4.0566	3498.12	-14.262
		31.0894	0.11449			31.0894	-0.10347			3.44325	-0.0038			3502.8	-2.4224	3502.8	13.666	3502.8	-2.219	3502.8	1.241			3498.24	9.9443	3498.24	27.47	3498.24	8.8086	3502.8	-3.9945			3498.24	-84.313	3498.24	-51.886	3498.24	-29.545	3498.24	-5.8739			3510.4	4.6349	3498.24	-4.0526	3498.24	-13.246
		31.1307	0.08913			31.1307	-0.09729			3.44839	0.00437			3502.95	-6.4053	3502.95	4.6971	3502.95	-3.1928	3502.95	-0.72538			3498.36	21.974	3498.36	25.492	3498.36	10.841	3502.95	2.0409			3498.36	-85.282	3498.36	-46.85	3498.36	-22.528	3498.36	-6.8528			3510.6	-7.2596	3498.36	-2.0486	3498.36	-15.23
		31.1957	0.00436			31.1957	-0.0909			3.45354	0.00101			3503.09	-4.3883	3503.09	-10.272	3503.09	-10.167	3503.09	2.3079			3498.48	28.003	3498.48	16.514	3498.48	8.8724	3503.09	3.0762			3498.48	-77.251	3498.48	-40.814	3498.48	-17.511	3498.48	-2.8318			3510.79	-6.1545	3498.48	-4.0445	3498.48	-7.2131
		31.237	-0.07648			31.237	-0.08293			3.45869	-0.00569			3503.24	-3.3712	3503.24	-21.24	3503.24	-13.141	3503.24	0.34094			3498.59	29.032	3498.59	3.535	3498.59	12.904	3503.24	7.1115			3498.59	-72.219	3498.59	-31.778	3498.59	-11.494	3498.59	-4.8109			3510.99	6.9504	3498.59	-0.04035	3498.59	-10.197
		31.2783	-0.20725			31.2783	-0.08047			3.46382	-0.000609369			3503.39	1.6459	3503.39	-23.209	3503.39	-17.115	3503.39	0.37362			3498.71	35.061	3498.71	-2.4437	3498.71	23.936	3503.39	2.1467			3498.71	-60.188	3498.71	-32.743	3498.71	-9.4774	3498.71	-5.7902			3511.18	-13.945	3498.71	-6.0362	3498.71	-12.18
		31.3196	-0.3695			31.3196	-0.08037			3.46895	0.00373			3503.53	-1.3369	3503.53	-25.178	3503.53	-20.089	3503.53	-3.594			3498.83	42.09	3498.83	-7.4226	3498.83	25.968	3503.53	6.1818			3498.83	-54.157	3498.83	-24.708	3498.83	-9.4604	3498.83	-6.7697			3511.38	-6.841	3498.83	-3.0319	3498.83	-10.163
		31.3655	-0.3616			31.3655	-0.07955			3.47409	0.00183			3503.68	-4.3197	3503.68	-21.147	3503.68	-18.064	3503.68	-1.562			3498.94	49.119	3498.94	-3.4016	3498.94	17.999	3503.68	4.2168			3498.94	-42.127	3498.94	-16.673	3498.94	-15.443	3498.94	-7.7493			3511.57	0.26278	3498.94	3.9724	3498.94	-2.1465
		31.4288	-0.35224			31.4288	-0.07908			3.47923	-0.00574			3503.83	-4.3025	3503.83	-18.116	3503.83	-15.038	3503.83	0.46971			3499.06	43.148	3499.06	3.6191	3499.06	22.031	3503.83	2.2518			3499.06	-36.096	3499.06	-10.638	3499.06	-10.426	3499.06	-6.729			3511.77	6.3662	3499.06	-1.0232	3499.06	1.8704
		31.4701	-0.34156			31.4701	-0.07511			3.48435	-0.00402			3503.97	0.71467	3503.97	-14.085	3503.97	-10.013	3503.97	2.5011			3499.18	44.177	3499.18	8.6397	3499.18	23.062	3503.97	1.2867			3499.18	-28.065	3499.18	-6.6028	3499.18	-5.4091	3499.18	-2.7089			3511.96	0.46931	3499.18	-1.0188	3499.18	-3.1126
		31.5157	-0.33452			31.5157	-0.07433			3.48949	0.00389			3504.12	3.7319	3504.12	-10.055	3504.12	-10.987	3504.12	1.5321			3499.3	40.205	3499.3	1.6601	3499.3	22.094	3504.12	4.3216			3499.3	-24.034	3499.3	-6.5681	3499.3	-6.3919	3499.3	-0.68886			3512.16	9.572	3499.3	0.98568	3499.3	-6.0956
		31.557	-0.32952			31.557	-0.07445			3.49463	0.00367			3504.27	1.7492	3504.27	-9.0238	3504.27	-3.9623	3504.27	2.5628			3499.41	30.234	3499.41	2.6803	3499.41	22.125	3504.27	4.3563			3499.41	-20.004	3499.41	-2.5337	3499.41	-7.3746	3499.41	2.331			3512.36	10.674	3499.41	-1.0098	3499.41	-6.0785
		31.5982	-0.32829			31.5982	-0.0741			3.49977	-0.00578			3504.41	-0.23352	3504.41	-9.9931	3504.41	-5.9373	3504.41	1.5932			3499.53	20.262	3499.53	2.7004	3499.53	10.156	3504.41	2.391			3499.53	-17.973	3499.53	-1.4994	3499.53	-6.3573	3499.53	-2.6493			3512.55	11.776	3499.53	-3.0051	3499.53	-7.0613
		31.6655	-0.3279			31.6655	-0.07418			3.50491	-0.000146443			3504.56	-2.2162	3504.56	-2.9626	3504.56	-0.9124	3504.56	-5.3767			3499.65	8.2906	3499.65	-3.2798	3499.65	9.1874	3504.56	-0.57443			3499.65	-12.943	3499.65	-6.4654	3499.65	-4.3399	3499.65	-1.6297			3512.75	-0.12193	3499.65	-2.0005	3499.65	-4.044
		31.7067	-0.32782			31.7067	-0.07305			3.51004	0.0084			3504.71	-3.1989	3504.71	1.0679	3504.71	-0.88765	3504.71	-3.347			3499.77	1.3188	3499.77	-11.26	3499.77	1.2185	3504.71	-0.53992			3499.77	-13.913	3499.77	-11.431	3499.77	1.6775	3499.77	2.3897			3512.94	1.9793	3499.77	-6.9957	3499.77	-1.0266
		31.748	-0.32601			31.748	-0.07184			3.51519	-0.00258			3504.85	-5.1815	3504.85	1.0983	3504.85	2.137	3504.85	-7.3177			3499.88	-2.653	3499.88	-15.241	3499.88	-0.75047	3504.85	-2.5055			3499.88	-0.88227	3499.88	-11.398	3499.88	0.69503	3499.88	1.4089			3513.14	5.0803	3499.88	-3.9909	3499.88	-4.0092
		31.7893	-0.32139			31.7893	-0.07358			3.52033	-0.000205773			3505	-5.1641	3505	-2.8713	3505	1.1615	3505	-5.2887			3500	4.3751	3500	-18.221	3500	-3.7195	3505	-3.4712			3500	-7.8521	3500	-10.364	3500	1.7126	3500	4.428			3513.33	4.1808	3500	-1.986	3500	-4.9917
		31.8306	-0.31657			31.8306	-0.07588			3.52547	-0.000499374			3505.15	-2.1467	3505.15	1.1589	3505.15	-2.8142	3505.15	-2.26			3500.12	5.4031	3500.12	-30.202	3500.12	-5.6887	3505.15	0.5631			3500.12	-5.8221	3500.12	-9.3309	3500.12	3.7302	3500.12	0.44701			3513.53	-8.7191	3500.12	7.0189	3500.12	5.0259
		31.8956	-0.31372			31.8956	-0.07639			3.53062	0.00598			3505.29	4.8708	3505.29	-1.8109	3505.29	-4.7899	3505.29	-1.2317			3500.23	7.431	3500.23	-38.183	3500.23	-1.6579	3505.29	4.5973			3500.23	-7.7921	3500.23	-2.2978	3500.23	0.74787	3500.23	3.4658			3513.72	3.3807	3500.23	8.0239	3500.23	5.0436
		31.9369	-0.31395			31.9369	-0.07652			3.53576	-0.00632			3505.44	4.8883	3505.44	1.2192	3505.44	-5.7658	3505.44	-2.2037			3500.35	5.4588	3500.35	-34.164	3500.35	8.3728	3505.44	4.6313			3500.35	-7.7622	3500.35	-1.2649	3500.35	-3.2344	3500.35	0.48449			3513.92	8.4801	3500.35	-0.97101	3500.35	0.06137
		31.9782	-0.31497			31.9782	-0.07604			3.5409	-0.00974			3505.59	0.90575	3505.59	1.2492	3505.59	-2.7419	3505.59	0.82396			3500.47	9.4865	3500.47	-35.146	3500.47	4.4034	3505.59	-1.3347			3500.47	-2.7325	3500.47	-2.2321	3500.47	-2.2166	3500.47	2.503			3514.12	4.5791	3500.47	-0.96586	3500.47	-7.9208
		32.0194	-0.3162			32.0194	-0.07545			3.54603	0.0056			3505.73	-3.0767	3505.73	-2.7209	3505.73	-0.71802	3505.73	-5.1487			3500.59	8.5141	3500.59	-30.128	3500.59	3.4339	3505.73	-4.3008			3500.59	3.2972	3500.59	-2.1996	3500.59	-3.1987	3500.59	4.5214			3514.31	1.6778	3500.59	-0.96064	3500.59	-3.9029
		32.0607	-0.31578			32.0607	-0.07445			3.55116	0.0074			3505.88	-2.0592	3505.88	-3.6911	3505.88	-1.6943	3505.88	-4.1218			3500.7	0.54156	3500.7	-24.109	3500.7	-0.53563	3505.88	-2.267			3500.7	-1.6732	3500.7	2.8327	3500.7	-3.1808	3500.7	-1.4604			3514.51	3.776	3500.7	8.0446	3500.7	-0.88486
		32.1254	-0.31526			32.1254	-0.07489			3.55631	0.000242359			3506.03	0.95839	3506.03	-6.6614	3506.03	-3.6707	3506.03	-3.0952			3500.82	-5.431	3500.82	-21.091	3500.82	-2.5053	3506.03	-0.23329			3500.82	-6.6437	3500.82	0.86484	3500.82	1.8372	3500.82	-1.4424			3514.7	8.8739	3500.82	5.05	3500.82	0.13322
		32.1667	-0.3151			32.1667	-0.07326			3.56145	-0.000309424			3506.17	2.976	3506.17	-3.6318	3506.17	2.3527	3506.17	-4.069			3500.94	-17.404	3500.94	-13.074	3500.94	-7.475	3506.17	1.8003			3500.94	-7.6143	3500.94	-1.1033	3500.94	2.8552	3500.94	2.5755			3514.9	9.9713	3500.94	-0.94456	3500.94	-5.8486
		32.208	-0.31263			32.208	-0.0704			3.56659	-0.00327			3506.32	-1.0064	3506.32	-2.6022	3506.32	-3.624	3506.32	-1.0431			3501.06	-25.377	3501.06	-5.056	3501.06	-13.445	3506.32	-0.16619			3501.06	-3.585	3501.06	1.9285	3501.06	-1.1267	3501.06	0.59323			3515.09	1.0684	3501.06	-4.939	3501.06	-2.8304
		32.2492	-0.30533			32.2492	-0.07319			3.57172	-0.000264928			3506.47	-1.9887	3506.47	0.4272	3506.47	3.3992	3506.47	-2.0176			3501.17	-31.349	3501.17	0.96144	3501.17	-18.415	3506.47	3.8672			3501.17	-7.5558	3501.17	-2.0401	3501.17	2.8915	3501.17	-0.38919			3515.29	4.165	3501.17	-1.9335	3501.17	-0.81206
		32.2905	-0.30113			32.2905	-0.06887			3.57686	-0.00108			3506.61	-0.97108	3506.61	-5.5435	3506.61	0.42219	3506.61	-6.9924			3501.29	-38.322	3501.29	-1.0213	3501.29	-22.385	3506.61	2.9005			3501.29	0.4733	3501.29	-1.0088	3501.29	-2.0903	3501.29	-0.37177			3515.48	0.26127	3501.29	0.07219	3501.29	0.20634
		32.3555	-0.29692			32.3555	-0.07123			3.58201	-0.00799			3506.76	2.0466	3506.76	0.48577	3506.76	0.44508	3506.76	-9.9676			3501.41	-45.296	3501.41	-3.0043	3501.41	-18.355	3506.76	2.9337			3501.41	0.5023	3501.41	-6.9777	3501.41	-5.072	3501.41	-2.3545			3515.68	-8.6429	3501.41	3.0779	3501.41	-1.7752
		32.3968	-0.29353			32.3968	-0.07039			3.58715	0.00592			3506.91	-0.93566	3506.91	-3.4851	3506.91	1.4678	3506.91	-9.9432			3501.52	-41.269	3501.52	-2.9875	3501.52	-22.325	3506.91	-2.0332			3501.52	1.5312	3501.52	-2.9469	3501.52	1.9464	3501.52	-5.3374			3515.87	-4.5474	3501.52	7.0837	3501.52	-0.75664
		32.4381	-0.29049			32.4381	-0.06989			3.59228	0.0066			3507.05	-1.9179	3507.05	-5.4561	3507.05	-0.50956	3507.05	-6.9191			3501.64	-40.242	3501.64	-0.97084	3501.64	-16.295	3507.05	-0.00022634			3501.64	-0.44001	3501.64	0.08377	3501.64	3.9648	3501.64	-5.3205			3516.07	0.5476	3501.64	2.0896	3501.64	1.262
		32.4794	-0.28472			32.4794	-0.06898			3.59742	-0.0028			3507.2	-7.9001	3507.2	-4.4271	3507.2	0.51291	3507.2	-3.8954			3501.76	-35.215	3501.76	0.0456	3501.76	-12.266	3507.2	1.0326			3501.76	-1.4113	3501.76	-4.8858	3501.76	4.9833	3501.76	-0.30371			3516.27	7.6422	3501.76	-2.9044	3501.76	0.28069
		32.5207	-0.28187			32.5207	-0.06829			3.60255	-0.00298			3507.35	-4.8824	3507.35	-4.3983	3507.35	-1.4648	3507.35	-3.8721			3501.88	-24.189	3501.88	-6.9382	3501.88	-7.2363	3507.35	0.06541			3501.88	-1.3827	3501.88	-1.8556	3501.88	-2.9981	3501.88	-2.2871			3516.46	5.7364	3501.88	-2.8984	3501.88	7.2995
		32.5853	-0.28023			32.5853	-0.06753			3.60769	-0.00222			3507.49	1.1355	3507.49	-3.3696	3507.49	1.5574	3507.49	-8.8491			3501.99	-14.163	3501.99	-7.9221	3501.99	-4.2069	3507.49	-1.9019			3501.99	0.64574	3501.99	-1.8257	3501.99	-6.9795	3501.99	-6.2706			3516.66	8.8302	3501.99	3.1077	3501.99	3.3183
		32.6266	-0.27894			32.6266	-0.06643			3.61284	0.00141			3507.64	-3.8467	3507.64	0.65903	3507.64	1.5795	3507.64	-1.8265			3502.11	-9.1363	3502.11	-12.906	3502.11	-2.1776	3507.64	2.1306			3502.11	-0.32589	3502.11	-0.79595	3502.11	-6.9608	3502.11	-7.2544			3516.85	0.9236	3502.11	4.1139	3502.11	2.3372
		32.6679	-0.27772			32.6679	-0.0655			3.61799	-0.01004			3507.79	0.17117	3507.79	2.6875	3507.79	-4.3986	3507.79	-3.8042			3502.23	-0.11008	3502.23	-11.891	3502.23	0.85157	3507.79	5.163			3502.23	-7.2976	3502.23	2.2335	3502.23	-1.942	3502.23	0.76176			3517.05	-16.983	3502.23	4.1202	3502.23	-1.6437
		32.7092	-0.27798			32.7092	-0.06356			3.62313	-0.00519			3507.93	-0.81094	3507.93	-2.2841	3507.93	-4.3769	3507.93	-3.7824			3502.35	0.916	3502.35	-14.875	3502.35	-1.1193	3507.93	-1.8047			3502.35	-2.2695	3502.35	1.2628	3502.35	-0.92319	3502.35	-1.2223			3517.24	2.1091	3502.35	3.1266	3502.35	-6.6247
		32.7504	-0.2739			32.7504	-0.06215			3.62828	-0.00217			3508.08	0.20698	3508.08	-4.2558	3508.08	1.6447	3508.08	-8.7609			3502.46	3.942	3502.46	-18.86	3502.46	0.90965	3508.08	-5.7725			3502.46	3.7586	3502.46	3.2919	3502.46	-4.9043	3502.46	-2.2065			3517.44	2.2012	3502.46	-0.86698	3502.46	0.39448
		32.8155	-0.26906			32.8155	-0.06032			3.63343	0.00183			3508.23	2.2249	3508.23	-5.2276	3508.23	-0.33382	3508.23	-7.7397			3502.58	2.9678	3502.58	-10.845	3502.58	-0.06147	3508.23	-2.7404			3502.58	-2.2135	3502.58	0.32066	3502.58	-5.8853	3502.58	-5.1909			3517.63	14.293	3502.58	-2.8604	3502.58	1.4137
		32.8568	-0.26658			32.8568	-0.05873			3.63857	-0.00755			3508.37	5.2429	3508.37	-2.1996	3508.37	-4.3125	3508.37	-5.719			3502.7	2.9936	3502.7	-9.83	3502.7	-1.0327	3508.37	-1.7084			3502.7	0.81434	3502.7	-2.6508	3502.7	-2.8663	3502.7	0.82457			3517.83	15.384	3502.7	2.1462	3502.7	-4.567
		32.898	-0.26479			32.898	-0.05902			3.6437	-0.00575			3508.52	-2.7391	3508.52	-1.1717	3508.52	-5.2913	3508.52	-5.6986			3502.82	-0.98077	3502.82	-6.8154	3502.82	-0.00403	3508.52	-5.6766			3502.82	3.842	3502.82	0.37756	3502.82	-11.847	3502.82	4.8399			3518.03	7.4749	3502.82	6.1529	3502.82	2.4524
		32.9393	-0.26113			32.9393	-0.05878			3.64884	0.00518			3508.67	0.27888	3508.67	-7.1438	3508.67	-2.2703	3508.67	-1.6786			3502.93	-6.9552	3502.93	-7.8009	3502.93	-3.9755	3508.67	-3.6449			3502.93	-0.13035	3502.93	1.4056	3502.93	-4.828	3502.93	-2.145			3518.22	12.565	3502.93	5.1596	3502.93	3.4718
		32.9853	-0.26142			32.9853	-0.05857			3.65397	0.0039			3508.81	6.2969	3508.81	-5.1161	3508.81	-7.2495	3508.81	3.3411			3503.05	-11.93	3503.05	-7.7867	3503.05	-3.947	3508.81	-2.6133			3503.05	-1.1029	3503.05	-0.5665	3503.05	1.1913	3503.05	-5.1301			3518.42	5.6552	3503.05	-1.8335	3503.05	7.4913
		33.0486	-0.26164			33.0486	-0.05924			3.65911	-0.00737			3508.96	4.315	3508.96	-0.08857	3508.96	-9.2287	3508.96	3.3603			3503.17	-8.9045	3503.17	2.2273	3503.17	-8.9187	3508.96	1.4182			3503.17	-2.0755	3503.17	-5.5389	3503.17	3.2106	3503.17	-0.11531			3518.61	12.745	3503.17	2.1734	3503.17	2.5109
		33.0899	-0.26211			33.0899	-0.05947			3.66425	-0.00249			3509.11	0.33306	3509.11	-2.0611	3509.11	-1.2082	3509.11	-0.62078			3503.28	-8.8793	3503.28	0.24117	3503.28	-14.89	3509.11	1.4495			3503.28	2.9517	3503.28	0.48846	3503.28	1.23	3503.28	-4.1007			3518.81	19.834	3503.28	-3.8195	3503.28	2.5305
		33.1354	-0.26097			33.1354	-0.06042			3.66939	0.00202			3509.25	2.3512	3509.25	-4.0338	3509.25	-1.1877	3509.25	-2.6023			3503.4	-12.854	3503.4	1.2548	3503.4	-11.862	3509.25	-5.5193			3503.4	1.9789	3503.4	0.51557	3503.4	0.24947	3503.4	-3.0863			3519	4.9224	3503.4	-8.8124	3503.4	1.5503
		33.1767	-0.25821			33.1767	-0.05924			3.67453	0.000331449			3509.4	-2.6307	3509.4	1.9934	3509.4	-3.1675	3509.4	0.41585			3503.52	-14.829	3503.52	3.2682	3503.52	-5.8344	3509.4	-1.4882			3503.52	-2.9941	3503.52	-4.4576	3503.52	-3.731	3503.52	-3.072			3519.2	13.011	3503.52	-2.8052	3503.52	0.57006
		33.218	-0.25762			33.218	-0.06004			3.67969	-0.00884			3509.55	-2.6125	3509.55	0.0205	3509.55	1.8526	3509.55	-0.5664			3503.64	-8.8043	3503.64	3.2814	3503.64	-4.8065	3509.55	-1.4573			3503.64	-6.9672	3503.64	-2.431	3503.64	2.2886	3503.64	-1.0579			3519.39	10.098	3503.64	-1.7979	3503.64	1.5899
		33.2852	-0.2576			33.2852	-0.0583			3.68482	-0.00089968			3509.69	-3.5944	3509.69	-0.95254	3509.69	2.8726	3509.69	-1.549			3503.75	-14.78	3503.75	4.2944	3503.75	-11.779	3509.69	-1.4264			3503.75	-5.9404	3503.75	-5.4046	3503.75	1.3083	3503.75	-3.044			3519.59	17.186	3503.75	0.20948	3503.75	-0.39016
		33.3265	-0.25848			33.3265	-0.05757			3.68996	0.00538			3509.84	-2.5762	3509.84	-5.9257	3509.84	-2.1076	3509.84	-2.532			3503.87	-13.755	3503.87	5.3073	3503.87	-9.7511	3509.84	-0.39576			3503.87	-6.9138	3503.87	-1.3785	3503.87	2.3281	3503.87	-5.0303			3519.78	19.272	3503.87	4.2169	3503.87	-5.3702
		33.3678	-0.25943			33.3678	-0.05747			3.6951	-2.44477e-05			3509.99	0.44206	3509.99	-0.89902	3509.99	-2.0879	3509.99	4.4846			3503.99	-4.7303	3503.99	0.31985	3503.99	-2.7236	3509.99	-4.3652			3503.99	-4.8872	3503.99	-1.3527	3503.99	-1.6521	3503.99	-1.0167			3519.98	22.359	3503.99	-0.77549	3503.99	-2.3501
		33.409	-0.26031			33.409	-0.06127			3.70026	-0.00685			3510.13	-0.53969	3510.13	-0.87245	3510.13	-1.0684	3510.13	6.5008			3504.11	-2.7059	3504.11	-3.6678	3504.11	-2.6962	3510.13	-3.3348			3504.11	1.1392	3504.11	-5.3271	3504.11	-6.6322	3504.11	-4.0033			3520.18	45.445	3504.11	-1.7678	3504.11	0.67001
		33.4503	-0.26018			33.4503	-0.05894			3.70539	0.00185			3510.28	-0.52142	3510.28	4.154	3510.28	3.9509	3510.28	4.5166			3504.22	-4.6815	3504.22	-0.65557	3504.22	1.3311	3510.28	-6.3045			3504.22	1.1655	3504.22	-8.3017	3504.22	-1.6122	3504.22	-6.9901			3520.37	22.53	3504.22	0.2399	3504.22	2.6902
		33.5154	-0.26064			33.5154	-0.05714			3.71054	0.0042			3510.43	-6.5031	3510.43	5.1803	3510.43	3.9701	3510.43	1.5321			3504.34	-8.6573	3504.34	-2.6436	3504.34	-1.6417	3510.43	0.72562			3504.34	-1.8084	3504.34	-1.2767	3504.34	5.4079	3504.34	-0.97709			3520.57	27.615	3504.34	-0.75226	3504.34	1.7105
		33.5567	-0.25869			33.5567	-0.0574			3.71566	-0.00657			3510.57	-4.4848	3510.57	5.2065	3510.57	-0.01088	3510.57	-3.4528			3504.46	0.36679	3504.46	-3.6318	3504.46	-5.6147	3510.57	2.7556			3504.46	-3.7823	3504.46	1.7481	3504.46	1.428	3504.46	-3.9642			3520.76	1.6998	3504.46	1.2557	3504.46	-0.26923
		33.598	-0.25558			33.598	-0.05487			3.72078	-0.01032			3510.72	-3.4665	3510.72	-4.7675	3510.72	1.008	3510.72	3.5618			3504.57	4.3908	3504.57	3.3797	3504.57	-1.5878	3510.72	-2.2145			3504.57	-1.7564	3504.57	-4.2273	3504.57	-1.5518	3504.57	1.0485			3520.96	-9.2161	3504.57	0.26368	3504.57	-2.2489
		33.6393	-0.25374			33.6393	-0.0523			3.72592	0.00419			3510.87	2.5519	3510.87	0.25838	3510.87	3.0267	3510.87	-0.42385			3504.69	1.4146	3504.69	2.3911	3504.69	-2.561	3510.87	4.8152			3504.69	1.2694	3504.69	-5.203	3504.69	-1.5315	3504.69	2.061			3521.15	-23.132	3504.69	-0.72821	3504.69	-1.2284
		33.6852	-0.25184			33.6852	-0.05021			3.73107	0.00324			3511.01	0.5703	3511.01	0.28414	3511.01	-1.9547	3511.01	-7.4099			3504.81	-0.5616	3504.81	1.4022	3504.81	-0.53435	3511.01	2.8448			3504.81	3.295	3504.81	-2.179	3504.81	-1.5111	3504.81	-3.9267			3521.35	-8.0493	3504.81	0.27999	3504.81	-1.2079
		33.7485	-0.2486			33.7485	-0.04773			3.73619	-0.00428			3511.16	-3.4113	3511.16	-0.69024	3511.16	-4.9363	3511.16	-2.3964			3504.93	2.462	3504.93	-2.5868	3504.93	0.49218	3511.16	0.87419			3504.93	-1.6794	3504.93	-3.1553	3504.93	-1.4907	3504.93	0.08544			3521.54	7.0334	3504.93	4.2883	3504.93	8.8127
		33.7897	-0.24673			33.7897	-0.04442			3.74133	-0.00619			3511.3	-3.3929	3511.3	-4.6648	3511.3	1.0819	3511.3	-2.3832			3505.04	-6.5144	3505.04	1.4239	3505.04	-3.4814	3511.3	-0.09653			3505.04	-4.654	3505.04	-4.1318	3505.04	-1.4702	3505.04	-2.9026			3521.74	10.116	3505.04	7.2967	3505.04	2.8333
		33.8353	-0.24488			33.8353	-0.04391			3.74647	-0.00295			3511.45	-1.3744	3511.45	-4.6394	3511.45	-0.9	3511.45	1.6295			3505.16	-7.491	3505.16	0.43441	3505.16	2.5448	3511.45	2.9326			3505.16	-2.6287	3505.16	-0.10863	3505.16	5.5504	3505.16	-2.8908			3521.94	0.19738	3505.16	5.3052	3505.16	-0.14604
		33.8766	-0.24201			33.8766	-0.0425			3.75162	0.000459151			3511.6	-1.3559	3511.6	3.3858	3511.6	-3.8821	3511.6	-0.35809			3505.28	-4.4677	3505.28	-1.5553	3505.28	-4.429	3511.6	-0.03841			3505.28	-2.6036	3505.28	-1.0857	3505.28	5.5711	3505.28	0.12081			3522.13	4.2787	3505.28	-0.68626	3505.28	-3.1253
		33.9179	-0.24068			33.9179	-0.04581			3.75676	-0.00388			3511.74	6.6626	3511.74	1.4108	3511.74	-6.8643	3511.74	3.6539			3505.4	0.55546	3505.4	0.45482	3505.4	2.597	3511.74	2.9904			3505.4	-0.57858	3505.4	0.93694	3505.4	-0.40813	3505.4	-0.86776			3522.33	15.359	3505.4	-0.67758	3505.4	-3.1045
		33.9852	-0.23921			33.9852	-0.0437			3.76191	-0.00914			3511.89	0.68112	3511.89	0.43572	3511.89	-2.8467	3511.89	0.66552			3505.51	4.5785	3505.51	3.4647	3505.51	-0.37712	3511.89	3.0191			3505.51	-3.5537	3505.51	-4.0407	3505.51	-7.3873	3505.51	-5.8565			3522.52	-0.56015	3505.51	2.3312	3505.51	2.9164
		34.0264	-0.23749			34.0264	-0.04196			3.76705	-0.0018			3512.04	-0.30033	3512.04	5.4605	3512.04	-2.8293	3512.04	3.6767			3505.63	1.6015	3505.63	3.4744	3505.63	3.6486	3512.04	3.0477			3505.63	-1.529	3505.63	-2.0186	3505.63	-0.36638	3505.63	-8.8454			3522.72	3.5197	3505.63	2.3401	3505.63	7.9373
		34.0677	-0.23632			34.0677	-0.04147			3.77218	0.00215			3512.18	-3.2818	3512.18	0.48509	3512.18	-6.812	3512.18	-4.3124			3505.75	-1.3757	3505.75	5.4839	3505.75	0.67423	3512.18	4.076			3505.75	1.4957	3505.75	0.00323	3505.75	-1.3454	3505.75	-7.8346			3522.91	7.5991	3505.75	2.349	3505.75	3.9582
		34.109	-0.23379			34.109	-0.04111			3.77731	-0.00556			3512.33	-4.2632	3512.33	-3.4904	3512.33	-1.7949	3512.33	-3.302			3505.87	-4.353	3505.87	3.4931	3505.87	1.6997	3512.33	5.1043			3505.87	0.52014	3505.87	-2.9752	3505.87	-0.32432	3505.87	-3.8238			3523.11	-4.322	3505.87	8.3581	3505.87	4.9793
		34.1502	-0.2319			34.1502	-0.03985			3.78244	-0.00455			3512.48	-6.2445	3512.48	-0.46613	3512.48	0.22206	3512.48	-6.2919			3505.98	-3.3304	3505.98	4.5022	3505.98	3.725	3512.48	3.1323			3505.98	-1.4555	3505.98	0.04602	3505.98	-2.3032	3505.98	1.1867			3523.3	-4.2435	3505.98	9.3672	3505.98	1.0003
		34.2153	-0.23051			34.2153	-0.0391			3.78758	-0.000134225			3512.62	0.7741	3512.62	4.558	3512.62	3.2388	3512.62	-5.2822			3506.1	-0.30792	3506.1	4.511	3506.1	2.7503	3512.62	-1.8397			3506.1	-1.4313	3506.1	1.067	3506.1	-0.28194	3506.1	3.197			3523.5	2.8345	3506.1	4.3765	3506.1	6.0215
		34.2566	-0.22906			34.2566	-0.04037			3.79272	-0.000107616			3512.77	1.7928	3512.77	3.5821	3512.77	5.2555	3512.77	-3.2729			3506.22	-2.2856	3506.22	4.5196	3506.22	-2.2247	3512.77	3.188			3506.22	-1.4072	3506.22	2.0877	3506.22	-2.2606	3506.22	4.2072			3523.7	-8.0881	3506.22	9.3858	3506.22	5.0426
		34.2979	-0.22748			34.2979	-0.03977			3.79786	-0.00242			3512.92	-1.1886	3512.92	-3.3941	3512.92	6.2719	3512.92	1.736			3506.33	-1.2633	3506.33	2.528	3506.33	-2.1998	3512.92	1.2156			3506.33	0.61671	3506.33	0.10808	3506.33	0.76077	3506.33	-0.78283			3523.89	-5.0111	3506.33	4.3953	3506.33	7.0639
		34.3391	-0.22437			34.3391	-0.04028			3.80301	-0.00712			3513.06	-0.16985	3513.06	2.6296	3513.06	2.2882	3513.06	0.74451			3506.45	-1.2412	3506.45	6.5363	3506.45	2.825	3513.06	3.2431			3506.45	3.6405	3506.45	3.1282	3506.45	-1.2178	3506.45	2.227			3524.09	-6.9345	3506.45	5.4048	3506.45	8.0852
		34.3804	-0.22288			34.3804	-0.04054			3.80815	0.00312			3513.21	4.8489	3513.21	4.6532	3513.21	3.3044	3513.21	1.7527			3506.57	0.7808	3506.57	2.5443	3506.57	1.8497	3513.21	6.2704			3506.57	3.6642	3506.57	-0.85198	3506.57	-1.1962	3506.57	-0.76341			3524.28	-11.859	3506.57	8.4145	3506.57	4.1065
		34.4451	-0.22202			34.4451	-0.04108			3.81328	0.000352164			3513.36	6.8676	3513.36	4.6766	3513.36	5.3203	3513.36	6.7604			3506.69	-0.19732	3506.69	2.552	3506.69	0.87418	3513.36	4.2975			3506.69	1.6877	3506.69	-2.8324	3506.69	-1.1746	3506.69	1.246			3524.48	-7.783	3506.69	6.4242	3506.69	3.1279
		34.4864	-0.22041			34.4864	-0.04162			3.81841	-0.00295			3513.5	2.8864	3513.5	0.69982	3513.5	5.3361	3513.5	4.7678			3506.8	-1.1756	3506.8	-0.44038	3506.8	0.89854	3513.5	9.3245			3506.8	4.7111	3506.8	1.1868	3506.8	0.84715	3506.8	0.25528			3524.67	-8.7079	3506.8	10.434	3506.8	1.1493
		34.5277	-0.21854			34.5277	-0.04298			3.82356	-0.00125			3513.65	1.9052	3513.65	-7.2771	3513.65	1.3518	3513.65	4.7748			3506.92	2.8461	3506.92	3.567	3506.92	1.9228	3513.65	6.3513			3506.92	10.734	3506.92	-0.79423	3506.92	5.8689	3506.92	5.2643			3524.87	-20.633	3506.92	4.444	3506.92	-0.82924
		34.569	-0.21359			34.569	-0.04324			3.82871	0.00491			3513.8	2.924	3513.8	-8.2542	3513.8	-6.6328	3513.8	1.7814			3507.04	7.8676	3507.04	2.5742	3507.04	-2.0532	3513.8	4.3779			3507.04	7.7574	3507.04	0.22443	3507.04	3.8908	3507.04	1.2732			3525.06	-2.5592	3507.04	6.454	3507.04	-1.8077
		34.6102	-0.21012			34.6102	-0.04347			3.83385	0.00322			3513.94	-6.0571	3513.94	-10.231	3513.94	-2.6175	3513.94	-2.2124			3507.16	5.889	3507.16	1.5811	3507.16	0.97077	3513.94	2.4044			3507.16	-1.2196	3507.16	0.2428	3507.16	3.9128	3507.16	0.28194			3525.26	12.514	3507.16	3.4642	3507.16	-3.7862
		34.6752	-0.20791			34.6752	-0.04428			3.83898	-0.00678			3514.09	-4.0383	3514.09	-8.2088	3514.09	1.3977	3514.09	1.7934			3507.27	1.9103	3507.27	1.5878	3507.27	2.9946	3514.09	-3.5693			3507.27	-1.1968	3507.27	-3.7391	3507.27	-0.06516	3507.27	1.2905			3525.45	-3.4125	3507.27	2.4744	3507.27	0.23544
		34.7164	-0.20626			34.7164	-0.04335			3.84411	-0.00429			3514.24	-7.0194	3514.24	-6.1863	3514.24	-4.5874	3514.24	-3.2011			3507.39	6.9315	3507.39	-1.4056	3507.39	2.0182	3514.24	-3.5432			3507.39	0.82586	3507.39	-3.7214	3507.39	-1.043	3507.39	5.2988			3525.65	-11.34	3507.39	3.4848	3507.39	-2.7429
		34.7577	-0.2049			34.7577	-0.04338			3.84925	0.00292			3514.38	-7.0005	3514.38	-6.1641	3514.38	-2.5725	3514.38	-1.196			3507.51	-0.0475	3507.51	1.6007	3507.51	0.0417	3514.38	4.4828			3507.51	1.8484	3507.51	0.29613	3507.51	6.9792	3507.51	3.307			3525.85	-16.268	3507.51	9.4952	3507.51	-2.7212
		34.799	-0.2018			34.799	-0.04378			3.8544	0.000799901			3514.53	-2.9815	3514.53	-7.1419	3514.53	-1.5579	3514.53	4.8087			3507.62	-2.0266	3507.62	-2.3932	3507.62	-0.93495	3514.53	1.5086			3507.62	2.8708	3507.62	-2.6867	3507.62	2.0015	3507.62	0.31493			3526.04	-18.196	3507.62	8.5058	3507.62	-3.6995
		34.8403	-0.19961			34.8403	-0.04381			3.85952	-0.00628			3514.68	2.0374	3514.68	-3.12	3514.68	-4.5434	3514.68	-4.187			3507.74	-4.0058	3507.74	-4.3873	3507.74	0.08825	3514.68	1.5342			3507.74	-4.107	3507.74	-5.6698	3507.74	-1.9761	3507.74	-2.6773			3526.24	-2.1249	3507.74	5.5164	3507.74	1.3223
		34.9051	-0.1982			34.9051	-0.04447			3.86467	-0.00357			3514.82	-2.9436	3514.82	-0.09819	3514.82	-8.5291	3514.82	-0.18304			3507.86	-0.98511	3507.86	-1.3816	3507.86	0.1113	3514.82	3.5597			3507.86	0.91512	3507.86	1.3468	3507.86	2.0463	3507.86	-5.6697			3526.43	5.9457	3507.86	7.5271	3507.86	1.3441
		34.9464	-0.19541			34.9464	-0.04402			3.86981	0.00127			3514.97	3.0754	3514.97	-0.07655	3514.97	-7.515	3514.97	0.82053			3507.98	-2.9646	3507.98	5.6239	3507.98	0.1342	3514.97	-4.415			3507.98	1.9371	3507.98	-1.6369	3507.98	4.0689	3507.98	-2.6623			3526.63	-0.9841	3507.98	5.538	3507.98	-0.63409
		34.9877	-0.193			34.9877	-0.04364			3.87496	-0.00132			3515.12	-0.90561	3515.12	1.9449	3515.12	-3.501	3515.12	-0.17628			3508.09	-0.94412	3508.09	5.6292	3508.09	2.1569	3515.12	-1.3899			3508.09	0.95888	3508.09	-4.6209	3508.09	-1.9085	3508.09	-0.65501			3526.82	8.0856	3508.09	5.5489	3508.09	2.3878
		35.0289	-0.18755			35.0289	-0.04486			3.88009	-0.00681			3515.26	-1.8866	3515.26	1.9662	3515.26	-0.48723	3515.26	1.8265			3508.21	-1.9238	3508.21	1.6343	3508.21	2.1795	3515.26	-4.3649			3508.21	0.98054	3508.21	1.3947	3508.21	-3.8858	3508.21	-1.648			3527.02	-8.8452	3508.21	-0.44001	3508.21	3.4097
		35.0702	-0.18507			35.0702	-0.04503			3.88522	-0.00192			3515.41	-0.86751	3515.41	-1.0127	3515.41	-3.4736	3515.41	-0.17102			3508.33	-0.90362	3508.33	-2.3608	3508.33	7.202	3515.41	1.6599			3508.33	6.0021	3508.33	0.41011	3508.33	1.137	3508.33	1.3589			3527.21	-0.77655	3508.33	0.57114	3508.33	4.4316
		35.1352	-0.18255			35.1352	-0.04468			3.89036	0.00812			3515.56	-1.8484	3515.56	1.0083	3515.56	0.53987	3515.56	3.831			3508.45	-0.88355	3508.45	-11.356	3508.45	7.2243	3515.56	-5.3155			3508.45	-0.97658	3508.45	-5.5748	3508.45	-2.8401	3508.45	-2.6344			3527.41	2.2916	3508.45	-2.4176	3508.45	-2.5464
		35.1765	-0.17993			35.1765	-0.04603			3.89551	-0.0024			3515.7	4.1707	3515.7	-5.9709	3515.7	0.55317	3515.7	8.8327			3508.56	2.1364	3508.56	-7.3517	3508.56	2.2464	3515.7	-4.2911			3508.56	0.04464	3508.56	-2.5601	3508.56	-4.8172	3508.56	-1.6279			3527.61	1.3594	3508.56	3.5937	3508.56	3.4756
		35.2178	-0.17827			35.2178	-0.05175			3.90066	-0.00276			3515.85	6.1898	3515.85	0.04971	3515.85	-0.4337	3515.85	5.8341			3508.68	0.15622	3508.68	-5.3474	3508.68	11.268	3515.85	-0.2668			3508.68	1.0657	3508.68	-0.54559	3508.68	-0.79411	3508.68	4.3785			3527.8	-7.5734	3508.68	-1.3948	3508.68	3.4977
		35.2591	-0.17542			35.2591	-0.04819			3.9058	0.000660425			3516	6.2089	3516	0.07017	3516	-8.4207	3516	-1.165			3508.8	-0.82408	3508.8	0.6566	3508.8	5.2903	3516	6.7573			3508.8	8.0866	3508.8	-0.53143	3508.8	-5.771	3508.8	0.38461			3528	-1.5067	3508.8	-4.3832	3508.8	2.5197
		35.3051	-0.17407			35.3051	-0.04853			3.91095	0.0082			3516.14	-0.77189	3516.14	-4.9096	3516.14	-2.4079	3516.14	-1.1644			3508.91	-3.8045	3508.91	0.66045	3508.91	-0.68805	3516.14	0.7812			3508.91	6.1074	3508.91	-4.5176	3508.91	1.2522	3508.91	-3.6094			3528.19	-8.4405	3508.91	-6.3716	3508.91	-6.4582
		35.3684	-0.17226			35.3684	-0.0467			3.91609	-0.000449168			3516.29	4.2473	3516.29	-6.8894	3516.29	0.60468	3516.29	2.8358			3509.03	-2.785	3509.03	0.6641	3509.03	-5.6665	3516.29	-3.1951			3509.03	4.128	3509.03	-3.504	3509.03	2.2756	3509.03	0.39637			3528.39	-9.3748	3509.03	-9.3598	3509.03	-5.436
		35.4097	-0.17107			35.4097	-0.04436			3.92123	-0.00147			3516.44	2.2665	3516.44	-2.8695	3516.44	-1.3829	3516.44	0.8357			3509.15	-2.7657	3509.15	1.6675	3509.15	-6.6452	3516.44	0.82849			3509.15	6.1485	3509.15	0.50919	3509.15	2.2989	3509.15	-4.598			3528.58	9.6905	3509.15	-15.348	3509.15	-7.4139
		35.4551	-0.16975			35.4551	-0.0429			3.92638	-9.90836e-05			3516.58	1.2857	3516.58	-0.84974	3516.58	-0.37057	3516.58	-3.1648			3509.27	-3.7465	3509.27	-4.3292	3509.27	-0.62394	3516.58	-0.14813			3509.27	1.1688	3509.27	2.5221	3509.27	-1.6776	3509.27	-1.5926			3528.78	9.7552	3509.27	-11.336	3509.27	-3.3917
		35.4964	-0.16771			35.4964	-0.03893			3.93152	0.00779			3516.73	4.305	3516.73	-2.8301	3516.73	-10.358	3516.73	-1.1657			3509.38	-8.7274	3509.38	2.6738	3509.38	-4.6029	3516.73	-1.1249			3509.38	4.189	3509.38	-4.4653	3509.38	-4.654	3509.38	1.4127			3528.97	2.8194	3509.38	-10.324	3509.38	1.6305
		35.5377	-0.16629			35.5377	-0.03368			3.93665	-0.00974			3516.88	3.3243	3516.88	-2.8107	3516.88	-3.3465	3516.88	-0.1669			3509.5	-2.7084	3509.5	2.6767	3509.5	-7.582	3516.88	-0.1019			3509.5	2.209	3509.5	-2.453	3509.5	-5.6304	3509.5	4.4177			3529.17	19.883	3509.5	-8.3118	3509.5	1.6527
		35.605	-0.16546			35.605	-0.02817			3.94178	-0.00763			3517.02	-1.6564	3517.02	2.2085	3517.02	2.6653	3517.02	-0.16849			3509.62	-2.6896	3509.62	5.6793	3509.62	-7.5612	3517.02	-2.079			3509.62	-2.7711	3509.62	-1.441	3509.62	-0.60666	3509.62	1.4226			3529.36	-5.0535	3509.62	-9.2995	3509.62	-1.3251
		35.6463	-0.16741			35.6463	-0.00627			3.94692	0.00475			3517.17	-2.6371	3517.17	3.2276	3517.17	6.6769	3517.17	5.8296			3509.74	-5.6709	3509.74	6.6818	3509.74	0.45935	3517.17	1.9436			3509.74	0.24857	3509.74	2.5707	3509.74	-4.5828	3509.74	-4.5727			3529.56	-10.991	3509.74	-5.2871	3509.74	-4.3028
		35.6876	-0.17016			35.6876	-0.00647			3.95207	0.000458676			3517.32	1.3822	3517.32	-2.7535	3517.32	-1.3116	3517.32	4.8273			3509.85	-2.6523	3509.85	3.684	3509.85	-2.5202	3517.32	-1.0339			3509.85	-0.73187	3509.85	0.58209	3509.85	2.4411	3509.85	-7.5681			3529.76	-5.9285	3509.85	2.7253	3509.85	-2.2806
		35.7289	-0.16592			35.7289	-0.00954			3.9572	-0.0013			3517.46	-1.5984	3517.46	-3.7348	3517.46	-0.30035	3517.46	0.82462			3509.97	3.3662	3509.97	3.686	3509.97	-10.5	3517.46	-2.0116			3509.97	-5.7125	3509.97	3.5931	3509.97	4.465	3509.97	-3.5638			3529.95	6.1333	3509.97	2.7379	3509.97	1.7417
		35.7701	-0.16357			35.7701	0.00035977			3.96235	-0.00678			3517.61	1.4209	3517.61	0.28374	3517.61	3.7108	3517.61	3.8216			3510.09	0.38455	3510.09	-0.31211	3510.09	-4.4798	3517.61	3.0105			3510.09	2.3068	3510.09	1.6039	3510.09	-0.51089	3510.09	-2.5596			3530.15	-7.8054	3510.09	2.7506	3510.09	7.764
		35.8351	-0.15934			35.8351	-0.00225			3.96749	0.00506			3517.76	2.4403	3517.76	5.3021	3517.76	3.7217	3517.76	4.8183			3510.21	-2.5972	3510.21	5.6895	3510.21	-4.4599	3517.76	-3.9675			3510.21	3.3259	3510.21	0.61433	3510.21	2.5133	3510.21	-5.5556			3530.34	-0.74463	3510.21	-2.2367	3510.21	2.7864
		35.8764	-0.15979			35.8764	-0.00742			3.97262	0.00607			3517.9	0.45976	3517.9	3.3203	3517.9	1.7325	3517.9	1.8146			3510.32	0.42089	3510.32	1.691	3510.32	-4.4401	3517.9	-2.9457			3510.32	-1.6552	3510.32	0.62446	3510.32	-3.4625	3510.32	-5.5518			3530.54	-7.6843	3510.32	-2.2238	3510.32	2.8087
		35.9177	-0.15963			35.9177	-0.01069			3.97777	-0.00477			3518.05	-2.5208	3518.05	-0.6617	3518.05	5.7431	3518.05	2.8105			3510.44	4.4389	3510.44	4.6923	3510.44	-0.42048	3518.05	1.0758			3510.44	-3.6364	3510.44	-0.36573	3510.44	-5.4382	3510.44	4.4519			3530.73	0.3755	3510.44	-8.2108	3510.44	-0.16898
		35.959	-0.15495			35.959	-0.01406			3.9829	-0.0067			3518.2	-3.5013	3518.2	1.3561	3518.2	7.7536	3518.2	1.8061			3510.56	0.45674	3510.56	3.6933	3510.56	-2.401	3518.2	0.09724			3510.56	-2.6177	3510.56	3.6438	3510.56	-5.4138	3510.56	1.4553			3530.93	-8.5652	3510.56	-0.19775	3510.56	-0.14663
		36.005	-0.15142			36.005	-0.01502			3.98804	-0.00292			3518.34	-1.4818	3518.34	1.3738	3518.34	0.76385	3518.34	4.8014			3510.67	-2.5255	3510.67	-2.3058	3510.67	-3.3817	3518.34	2.1185			3510.67	-5.5992	3510.67	3.653	3510.67	-0.38927	3510.67	-0.54136			3531.12	-4.5063	3510.67	3.8154	3510.67	-5.1243
		36.0683	-0.14824			36.0683	-0.01646			3.99317	-0.00143			3518.49	-4.4623	3518.49	0.39125	3518.49	6.774	3518.49	1.7963			3510.79	-3.5079	3510.79	0.6949	3510.79	-0.36256	3518.49	4.1395			3510.79	-5.5809	3510.79	2.6618	3510.79	1.6353	3510.79	-2.5382			3531.32	-2.448	3510.79	-2.1713	3510.79	3.8981
		36.1096	-0.14707			36.1096	-0.01874			3.99832	-0.0084			3518.64	-3.4428	3518.64	0.40855	3518.64	3.7839	3518.64	-0.20911			3510.91	-1.4904	3510.91	0.6954	3510.91	-1.3436	3518.64	3.1603			3510.91	-5.5627	3510.91	-2.3296	3510.91	2.66	3510.91	-1.5353			3531.52	-8.3901	3510.91	-1.1579	3510.91	5.9205
		36.1551	-0.14628			36.1551	-0.0195			4.00345	-0.00496			3518.78	-2.4233	3518.78	-1.5743	3518.78	7.7937	3518.78	-2.2149			3511.03	-1.473	3511.03	5.6957	3511.03	3.6752	3518.78	1.181			3511.03	2.4553	3511.03	-1.3214	3511.03	2.6847	3511.03	-4.5325			3531.71	-5.3327	3511.03	0.85554	3511.03	-2.0572
		36.1964	-0.14368			36.1964	-0.02045			4.00859	0.00413			3518.93	-5.4037	3518.93	-2.5574	3518.93	4.8033	3518.93	-1.2209			3511.14	-0.45578	3511.14	8.6958	3511.14	4.6939	3518.93	-0.79849			3511.14	0.47317	3511.14	-1.3134	3511.14	-0.29045	3511.14	-6.5299			3531.91	3.7242	3511.14	-3.1309	3511.14	-1.0348
		36.2377	-0.14161			36.2377	-0.02079			4.01373	0.00334			3519.08	-2.3841	3519.08	2.4594	3519.08	0.8128	3519.08	1.7727			3511.26	-1.4386	3511.26	3.6958	3511.26	-0.2876	3519.08	-3.7782			3511.26	-6.5091	3511.26	1.6942	3511.26	-1.2655	3511.26	-1.5274			3532.1	-0.21939	3511.26	3.8828	3511.26	1.9876
		36.3049	-0.13975			36.3049	-0.01761			4.01888	-0.00346			3519.22	-0.3645	3519.22	0.47593	3519.22	-1.1779	3519.22	3.7659			3511.38	-0.42164	3511.38	5.6955	3511.38	3.7307	3519.22	-0.75806			3511.38	-7.4916	3511.38	-0.2985	3511.38	4.7595	3511.38	2.4748			3532.3	1.8366	3511.38	1.8965	3511.38	-3.99
		36.3462	-0.13885			36.3462	-0.01686			4.024	-0.00486			3519.37	-4.3449	3519.37	0.49232	3519.37	-2.1688	3519.37	3.7589			3511.5	2.5952	3511.5	5.6951	3511.5	-1.2511	3519.37	4.2619			3511.5	-0.47415	3511.5	-0.29151	3511.5	4.7846	3511.5	1.4769			3532.49	0.89201	3511.5	-0.0896	3511.5	-0.96767
		36.3875	-0.13743			36.3875	-0.01744			4.02914	0.00204			3519.52	-0.32522	3519.52	5.5085	3519.52	2.8402	3519.52	2.7515			3511.61	-0.38798	3511.61	1.6944	3511.61	-7.2331	3519.52	-2.7184			3511.61	-3.4569	3511.61	0.71517	3511.61	2.8097	3511.61	-2.5211			3532.69	-4.053	3511.61	0.92436	3511.61	-0.94531
		36.4287	-0.13306			36.4287	-0.01836			4.03429	-0.00112			3519.66	3.6945	3519.66	0.52457	3519.66	3.849	3519.66	-1.2562			3511.73	-0.37134	3511.73	2.6936	3511.73	0.78476	3519.66	-4.6988			3511.73	0.56019	3511.73	-0.27846	3511.73	-3.165	3511.73	-0.51938			3532.88	4.0015	3511.73	-1.0616	3511.73	-1.9229
		36.47	-0.12912			36.47	-0.01738			4.03944	-0.00374			3519.81	9.7141	3519.81	-2.4596	3519.81	0.85764	3519.81	3.7358			3511.85	-2.3548	3511.85	3.6927	3511.85	3.8024	3519.81	-1.6794			3511.85	2.5771	3511.85	-1.2724	3511.85	4.8603	3511.85	-0.51778			3533.08	6.0555	3511.85	-1.0474	3511.85	-3.9006
		36.5351	-0.12308			36.5351	-0.02254			4.04458	-0.00399			3519.96	3.7339	3519.96	2.5561	3519.96	-0.13388	3519.96	0.72745			3511.96	-2.3384	3511.96	2.6915	3511.96	1.82	3519.96	-2.6602			3511.96	-2.4061	3511.96	-1.2667	3511.96	0.88574	3511.96	2.4837			3533.27	6.1091	3511.96	-0.03318	3511.96	1.1218
		36.5763	-0.11999			36.5763	-0.02649			4.04971	0.0013			3520.1	-8.2464	3520.1	0.57159	3520.1	-3.1256	3520.1	-7.2812			3512.08	-2.3221	3512.08	2.6901	3512.08	2.8373	3520.1	-2.6412			3512.08	-4.3895	3512.08	5.7388	3512.08	-3.0888	3512.08	3.4849			3533.47	4.1621	3512.08	-2.0188	3512.08	-1.8559
		36.6176	-0.11419			36.6176	-0.02619			4.05485	-0.00107			3520.25	-0.22664	3520.25	-3.4131	3520.25	-2.1174	3520.25	-4.2901			3512.2	6.694	3512.2	-0.31137	3512.2	2.8545	3520.25	-1.6223			3512.2	0.627	3512.2	5.7439	3512.2	-2.0632	3512.2	1.486			3533.67	4.2147	3512.2	-0.0044	3512.2	-3.8336
		36.6589	-0.10002			36.6589	-0.02577			4.05997	-0.00652			3520.4	0.79313	3520.4	-8.398	3520.4	4.8906	3520.4	-5.2994			3512.32	4.7101	3512.32	-0.31307	3512.32	1.8715	3520.4	-6.6037			3512.32	2.6433	3512.32	2.7487	3512.32	-3.0375	3512.32	5.487			3533.86	13.267	3512.32	-2.9899	3512.32	-1.8113
		36.7049	-0.08974			36.7049	-0.02456			4.06511	-0.000801783			3520.54	-0.18707	3520.54	0.61698	3520.54	3.8984	3520.54	2.6911			3512.43	1.726	3512.43	1.6851	3512.43	-2.1116	3520.54	-4.5852			3512.43	0.65947	3512.43	-1.2468	3512.43	0.98827	3512.43	-0.51223			3534.06	4.3186	3512.43	1.0248	3512.43	-2.789
		36.7682	-0.08567			36.7682	-0.02314			4.07027	0.000527243			3520.69	0.83275	3520.69	4.6318	3520.69	-2.0939	3520.69	0.68121			3512.55	3.7418	3512.55	4.683	3512.55	-1.0949	3520.69	-0.5669			3512.55	0.67547	3512.55	2.7574	3512.55	4.0141	3512.55	0.48839			3534.25	-1.6302	3512.55	4.0395	3512.55	-2.7667
		36.8095	-0.10695			36.8095	-0.0216			4.07541	0.000147521			3520.84	2.8526	3520.84	3.6463	3520.84	1.9136	3520.84	-2.3289			3512.67	4.7575	3512.67	3.6808	3512.67	4.9216	3520.84	-1.5488			3512.67	3.6913	3512.67	-5.2388	3512.67	-0.95997	3512.67	1.4889			3534.45	0.4205	3512.67	2.0543	3512.67	-3.7444
		36.855	-0.11858			36.855	-0.01659			4.08054	-0.00113			3520.98	0.87246	3520.98	2.6607	3520.98	0.92101	3520.98	-3.3394			3512.79	2.7731	3512.79	2.6784	3512.79	1.938	3520.98	2.4691			3512.79	-1.293	3512.79	1.7648	3512.79	0.06603	3512.79	2.4892			3534.64	-2.5292	3512.79	3.0692	3512.79	3.2778
		36.8963	-0.13303			36.8963	-0.01758			4.08568	-0.00216			3521.13	4.8923	3521.13	1.675	3521.13	1.9282	3521.13	-4.3501			3512.9	-2.2115	3512.9	2.6759	3512.9	5.9542	3521.13	-5.5131			3512.9	0.72255	3512.9	0.76807	3512.9	3.0921	3512.9	-2.5107			3534.84	-12.479	3512.9	1.0842	3512.9	1.3
		36.9376	-0.12721			36.9376	-0.01793			4.09083	0.00881			3521.28	5.9122	3521.28	-7.311	3521.28	0.93527	3521.28	-2.3611			3513.02	-1.1962	3513.02	5.6732	3513.02	5.9703	3521.28	-3.4955			3513.02	0.73793	3513.02	-0.22898	3513.02	2.1183	3513.02	-2.5107			3535.03	-12.43	3513.02	-1.9007	3513.02	1.3222
		37.0048	-0.12383			37.0048	-0.01887			4.09597	-0.00658			3521.42	2.9322	3521.42	-1.2971	3521.42	-1.0578	3521.42	2.6276			3513.14	3.819	3513.14	3.6703	3513.14	-2.0139	3521.42	0.52184			3513.14	-4.2468	3513.14	-3.2263	3513.14	3.1445	3513.14	2.4891			3535.23	-6.3811	3513.14	0.11449	3513.14	-4.6556
		37.0461	-0.11995			37.0461	-0.02078			4.1011	-0.00718			3521.57	4.9521	3521.57	2.7166	3521.57	2.9489	3521.57	2.616			3513.26	2.8341	3513.26	0.66722	3513.26	-1.9981	3521.57	1.539			3513.26	-5.2318	3513.26	-4.224	3513.26	-0.82914	3513.26	1.4888			3535.43	1.6673	3513.26	-5.8702	3513.26	-2.6334
		37.0874	-0.11969			37.0874	-0.02115			4.10623	0.00269			3521.72	0.97209	3521.72	-3.2699	3521.72	0.9555	3521.72	2.6042			3513.37	1.8491	3513.37	4.664	3513.37	-1.9826	3521.72	-7.4439			3513.37	0.78314	3513.37	2.778	3513.37	-1.8027	3513.37	5.4884			3535.62	0.71532	3513.37	-6.8549	3513.37	-1.6113
		37.1287	-0.12236			37.1287	-0.02351			4.11137	0.000643057			3521.86	-0.00792	3521.86	4.7434	3521.86	0.96193	3521.86	1.5921			3513.49	0.86398	3513.49	-0.33935	3513.49	-2.9672	3521.86	-8.4271			3513.49	0.7979	3513.49	0.77975	3513.49	-2.7762	3513.49	2.4878			3535.82	-0.23713	3513.49	1.1606	3513.49	3.4108
		37.17	-0.12163			37.17	-0.02457			4.11651	0.00183			3522.01	-0.98791	3522.01	6.7566	3522.01	0.96821	3522.01	-1.4203			3513.61	0.87872	3513.61	1.6571	3513.61	0.04804	3522.01	-6.4104			3513.61	1.8125	3513.61	-4.2188	3513.61	-5.7497	3513.61	3.487			3536.01	15.81	3513.61	4.1761	3513.61	1.4328
		37.235	-0.11918			37.235	-0.02455			4.12165	-0.00331			3522.16	-1.9679	3522.16	4.7695	3522.16	-5.0257	3522.16	-3.4329			3513.72	-1.1067	3513.72	3.6534	3513.72	-1.9369	3522.16	-2.3939			3513.72	0.82696	3513.72	0.78228	3513.72	-3.723	3513.72	-2.5139			3536.21	-10.143	3513.72	4.1917	3513.72	0.45483
		37.2762	-0.11527			37.2762	-0.0262			4.12678	-0.00272			3522.3	-1.9478	3522.3	0.78232	3522.3	0.98033	3522.3	-6.4458			3513.84	-3.0921	3513.84	-0.3504	3513.84	3.078	3522.3	1.6224			3513.84	0.84126	3513.84	0.78309	3513.84	0.30372	3513.84	2.485			3536.4	-2.0971	3513.84	1.2075	3513.84	-0.52318
		37.3175	-0.11217			37.3175	-0.02749			4.13193	0.00749			3522.45	6.0723	3522.45	5.7949	3522.45	1.9862	3522.45	-0.45897			3513.96	-2.0777	3513.96	-2.3544	3513.96	3.0928	3522.45	-0.36149			3513.96	-4.1446	3513.96	3.7836	3513.96	2.3305	3513.96	-0.51618			3536.6	-8.0513	3513.96	-2.7767	3513.96	-3.5012
		37.3588	-0.11184			37.3588	-0.03045			4.13707	-0.00616			3522.6	10.092	3522.6	6.8074	3522.6	1.9918	3522.6	0.52763			3514.08	-1.0635	3514.08	0.64147	3514.08	3.1073	3522.6	3.6545			3514.08	0.8694	3514.08	4.7838	3514.08	0.35743	3514.08	0.48248			3536.79	-4.006	3514.08	-4.7609	3514.08	-5.4793
		37.4001	-0.11322			37.4001	-0.03881			4.1422	-0.00746			3522.74	5.1125	3522.74	2.8196	3522.74	-4.0026	3522.74	1.514			3514.19	-1.0493	3514.19	-4.3628	3514.19	10.122	3522.74	2.6702			3514.19	-2.1168	3514.19	2.7837	3514.19	-8.6156	3514.19	-3.519			3536.99	-1.9611	3514.19	-0.74489	3514.19	-4.4575
		37.4648	-0.11357			37.4648	-0.05081			4.14734	-0.000424869			3522.89	5.1326	3522.89	-0.1683	3522.89	-3.9972	3522.89	1.5001			3514.31	1.9648	3514.31	0.63275	3514.31	4.136	3522.89	-7.3142			3514.31	-0.10308	3514.31	-3.2167	3514.31	-0.58856	3514.31	-1.5206			3537.18	-7.9166	3514.31	2.2712	3514.31	-4.4356
		37.5061	-0.11363			37.5061	-0.07518			4.15249	0.000266386			3523.04	-0.84722	3523.04	3.8436	3523.04	-0.992	3523.04	2.486			3514.43	1.9787	3514.43	0.62817	3514.43	-0.84988	3523.04	-0.29874			3514.43	-2.0895	3514.43	3.7827	3514.43	5.4386	3514.43	5.4776			3537.38	-12.872	3514.43	-1.7127	3514.43	0.58614
		37.5474	-0.11444			37.5474	-0.0757			4.15763	-0.00523			3523.18	-3.827	3523.18	2.8553	3523.18	2.0131	3523.18	3.4716			3514.55	0.99252	3514.55	0.62344	3514.55	3.1641	3523.18	-5.2835			3514.55	-0.07616	3514.55	5.7817	3514.55	3.4658	3514.55	-1.5243			3537.58	-26.829	3514.55	0.30351	3514.55	-3.3921
		37.5886	-0.114			37.5886	-0.074			4.16276	-0.00545			3523.33	2.1932	3523.33	7.8669	3523.33	4.018	3523.33	8.457			3514.66	4.0062	3514.66	4.6186	3514.66	0.17784	3523.33	-7.2684			3514.66	-6.0629	3514.66	-1.2196	3514.66	1.493	3514.66	-2.5263			3537.77	-7.7856	3514.66	1.3198	3514.66	1.6296
		37.6299	-0.11367			37.6299	-0.07423			4.16791	0.00508			3523.48	-2.7866	3523.48	9.8783	3523.48	3.0229	3523.48	-0.55777			3514.78	7.0198	3514.78	4.6136	3514.78	5.1915	3523.48	-5.2535			3514.78	-4.0499	3514.78	6.7788	3514.78	2.5204	3514.78	0.4715			3537.97	-11.743	3514.78	-2.6638	3514.78	-7.3488
		37.695	-0.11388			37.695	-0.07431			4.17304	0.00595			3523.62	-0.76635	3523.62	0.88948	3523.62	7.0275	3523.62	-7.5728			3514.9	0.03332	3514.9	0.60844	3514.9	0.20492	3523.62	-0.23877			3514.9	2.9631	3514.9	5.777	3514.9	3.5478	3514.9	1.4692			3538.16	-3.7004	3514.9	-7.6474	3514.9	-1.3272
		37.7362	-0.11408			37.7362	-0.07284			4.17817	-0.01151			3523.77	3.2539	3523.77	-3.0995	3523.77	3.0321	3523.77	-3.588			3515.01	5.0467	3515.01	-2.3968	3515.01	-3.7818	3523.77	-3.2242			3515.01	-6.0241	3515.01	-2.2252	3515.01	-0.42466	3515.01	0.46677			3538.36	5.3416	3515.01	-3.6308	3515.01	0.6943
		37.7775	-0.11263			37.7775	-0.07212			4.1833	-0.00638			3523.91	2.2742	3523.91	0.91137	3523.91	2.0364	3523.91	-2.6035			3515.13	2.06	3515.13	0.59776	3515.13	1.2314	3523.91	-5.2098			3515.13	-3.0115	3515.13	-4.2276	3515.13	-2.3971	3515.13	-1.5358			3538.55	9.3832	3515.13	-4.6142	3515.13	1.7158
		37.8188	-0.11103			37.8188	-0.07152			4.18844	0.00355			3524.06	3.2945	3524.06	5.9221	3524.06	1.0407	3524.06	0.38085			3515.25	2.0731	3515.25	-0.40777	3515.25	1.2444	3524.06	-6.1956			3515.25	-1.999	3515.25	0.76964	3515.25	-2.3694	3515.25	-1.5385			3538.75	4.4244	3515.25	-3.5975	3515.25	1.7372
		37.8648	-0.11158			37.8648	-0.06992			4.19358	0.00166			3524.21	7.3149	3524.21	3.9326	3524.21	8.0448	3524.21	-0.635			3515.37	1.0862	3515.37	4.5866	3515.37	-0.74282	3524.21	-1.1815			3515.37	2.0133	3515.37	0.76663	3515.37	-4.3417	3515.37	-2.5413			3538.94	-6.5348	3515.37	-1.5808	3515.37	-4.2415
		37.9281	-0.11198			37.9281	-0.07171			4.19872	-0.00143			3524.35	2.3353	3524.35	0.94292	3524.35	5.0488	3524.35	2.3489			3515.48	3.0991	3515.48	-2.4192	3515.48	-0.73014	3524.35	-3.1676			3515.48	3.0255	3515.48	-3.2367	3515.48	-0.31389	3515.48	2.4558			3539.14	-4.4944	3515.48	-3.5639	3515.48	-0.22019
		37.9694	-0.11123			37.9694	-0.07234			4.20387	-0.003			3524.5	1.3556	3524.5	3.9531	3524.5	1.0526	3524.5	0.33271			3515.6	1.112	3515.6	-3.4251	3515.6	-0.71762	3524.5	-3.1539			3515.6	0.0375	3515.6	1.7597	3515.6	2.714	3515.6	2.4527			3539.34	4.5456	3515.6	-2.547	3515.6	0.80104
		38.0149	-0.1111			38.0149	-0.07191			4.20901	0.00429			3524.65	-0.62395	3524.65	1.9631	3524.65	6.0563	3524.65	7.3163			3515.72	5.1247	3515.72	-2.4312	3515.72	3.2947	3524.65	-3.1404			3515.72	3.0494	3515.72	0.75588	3515.72	5.7419	3515.72	2.4496			3539.53	0.5852	3515.72	-3.53	3515.72	-2.1778
		38.0562	-0.10958			38.0562	-0.07355			4.21415	-0.00131			3524.79	-4.6035	3524.79	4.973	3524.79	4.0599	3524.79	2.2997			3515.84	2.1373	3515.84	-2.4373	3515.84	0.30695	3524.79	-1.127			3515.84	4.0611	3515.84	2.7517	3515.84	5.77	3515.84	-4.5537			3539.73	-2.3756	3515.84	-6.513	3515.84	-4.1567
		38.0975	-0.10764			38.0975	-0.07281			4.21931	-0.00705			3524.94	1.4169	3524.94	-0.01737	3524.94	1.0634	3524.94	2.2829			3515.95	-0.85019	3515.95	-2.4436	3515.95	-1.681	3524.94	3.8863			3515.95	4.0727	3515.95	3.7473	3515.95	-1.2019	3515.95	-4.5571			3539.92	-4.3367	3515.95	-2.4959	3515.95	1.8643
		38.1648	-0.10564			38.1648	-0.07492			4.22444	-0.00426			3525.09	5.4374	3525.09	0.99214	3525.09	3.0667	3525.09	4.266			3516.07	2.1622	3516.07	-1.4499	3516.07	-1.6691	3525.09	-0.10068			3516.07	-0.91583	3516.07	2.7426	3516.07	-3.1738	3516.07	-1.5606			3540.12	-3.2982	3516.07	-1.4787	3516.07	-0.11476
		38.2061	-0.10515			38.2061	-0.07366			4.22958	0.00403			3525.23	3.4579	3525.23	3.0015	3525.23	2.0699	3525.23	1.2489			3516.19	1.1745	3516.19	-3.4564	3516.19	4.3427	3525.23	2.9122			3516.19	3.0955	3516.19	1.7377	3516.19	-5.1456	3516.19	3.4357			3540.31	-6.2601	3516.19	-0.46143	3516.19	-1.0939
		38.2473	-0.10516			38.2473	-0.07338			4.23472	0.00302			3525.38	-0.52155	3525.38	0.01066	3525.38	1.0729	3525.38	-1.7684			3516.3	2.1867	3516.3	-0.46302	3516.3	5.3543	3525.38	-3.075			3516.3	-3.8934	3516.3	-0.26758	3516.3	1.8827	3516.3	7.432			3540.51	1.7777	3516.3	-6.4441	3516.3	-1.0731
		38.2886	-0.10293			38.2886	-0.07042			4.23986	-0.00494			3525.53	-2.501	3525.53	2.0197	3525.53	-0.92412	3525.53	7.2142			3516.42	0.19882	3516.42	1.5303	3516.42	-1.6343	3525.53	-2.0624			3516.42	1.1176	3516.42	4.7269	3516.42	-3.0889	3516.42	1.4282			3540.7	-3.1849	3516.42	-6.4267	3516.42	0.94761
		38.3299	-0.10256			38.3299	-0.07308			4.245	0.000129732			3525.67	-2.4804	3525.67	4.0285	3525.67	3.0787	3525.67	9.1966			3516.54	3.2108	3516.54	2.5235	3516.54	-3.623	3525.67	-0.04999			3516.54	0.12852	3516.54	6.7211	3516.54	-5.0604	3516.54	1.4242			3540.9	5.8521	3516.54	-2.4093	3516.54	7.9682
		38.3949	-0.1021			38.3949	-0.07285			4.25014	0.00717			3525.82	3.5402	3525.82	7.0372	3525.82	3.0814	3525.82	10.179			3516.66	4.2227	3516.66	0.51658	3516.66	-2.6118	3525.82	1.9623			3516.66	0.13925	3516.66	0.7151	3516.66	0.96806	3516.66	-4.5798			3541.09	16.889	3516.66	-5.3918	3516.66	4.9888
		38.4362	-0.10218			38.4362	-0.07028			4.25528	-0.00223			3525.97	4.5608	3525.97	6.0458	3525.97	0.08397	3525.97	2.1611			3516.77	-1.7655	3516.77	1.5096	3516.77	1.3992	3525.97	2.9744			3516.77	1.1498	3516.77	-3.2912	3516.77	-1.0034	3516.77	2.4161			3541.29	3.9252	3516.77	1.6258	3516.77	1.0092
		38.4774	-0.10261			38.4774	-0.07259			4.26043	-0.00142			3526.11	0.58146	3526.11	6.0541	3526.11	1.0864	3526.11	2.1431			3516.89	1.2462	3516.89	-0.49751	3516.89	2.41	3526.11	-0.0136			3516.89	4.1603	3516.89	6.7022	3516.89	3.0253	3516.89	-0.58818			3541.49	2.9612	3516.89	-0.35656	3516.89	-3.9704
		38.5187	-0.10282			38.5187	-0.07391			4.26557	-0.00128			3526.26	1.6021	3526.26	4.0624	3526.26	6.0888	3526.26	-0.87495			3517.01	0.25778	3517.01	-1.5047	3517.01	-2.5793	3526.26	2.9982			3517.01	1.1706	3517.01	5.6954	3517.01	1.054	3517.01	-0.59251			3541.68	11.997	3517.01	-4.3389	3517.01	-0.9501
		38.5647	-0.10304			38.5647	-0.07323			4.27072	0.00722			3526.41	-1.3772	3526.41	2.0704	3526.41	3.091	3526.41	0.10686			3517.13	2.2693	3517.13	-0.51195	3517.13	-1.5687	3526.41	1.0099			3517.13	-0.81923	3517.13	11.688	3517.13	5.0827	3517.13	-3.5969			3541.88	-0.9678	3517.13	-2.3211	3517.13	-1.9299
		38.6281	-0.10357			38.6281	-0.07318			4.27586	-0.00334			3526.55	3.6436	3526.55	4.0783	3526.55	2.0931	3526.55	2.0886			3517.24	6.2807	3517.24	-5.5193	3517.24	-0.55827	3526.55	4.0214			3517.24	-1.8092	3517.24	8.681	3517.24	2.1116	3517.24	-1.6014			3542.07	2.0672	3517.24	-2.3033	3517.24	-7.9098
		38.6693	-0.10189			38.6693	-0.07141			4.28099	-0.00243			3526.7	0.6643	3526.7	-1.9139	3526.7	-2.9049	3526.7	-0.92986			3517.36	1.292	3517.36	-1.5267	3517.36	3.452	3526.7	1.0328			3517.36	3.2007	3517.36	4.6734	3517.36	2.1405	3517.36	3.394			3542.27	0.10192	3517.36	-3.2855	3517.36	-4.8898
		38.7148	-0.10177			38.7148	-0.07225			4.28614	-0.00269			3526.85	-3.3149	3526.85	5.0937	3526.85	1.097	3526.85	-4.9484			3517.48	0.30316	3517.48	-2.5343	3517.48	2.4621	3526.85	-5.9559			3517.48	4.2105	3517.48	3.6656	3517.48	3.1694	3517.48	3.3893			3542.46	8.1363	3517.48	-8.2676	3517.48	1.1301
		38.7561	-0.09978			38.7561	-0.07193			4.29128	0.00217			3526.99	4.7059	3526.99	4.1012	3526.99	-0.90122	3526.99	-1.967			3517.6	2.3143	3517.6	-5.5418	3517.6	-6.5279	3526.99	-1.9448			3517.6	3.2201	3517.6	1.6575	3517.6	3.1984	3517.6	4.3845			3542.66	-7.8296	3517.6	-10.25	3517.6	0.14988
		38.7974	-0.09959			38.7974	-0.07166			4.29642	-0.00821			3527.14	-0.2733	3527.14	-0.89152	3527.14	0.10046	3527.14	2.0144			3517.71	7.3253	3517.71	-0.54951	3517.71	-1.518	3527.14	-2.9339			3517.71	4.2296	3517.71	1.6492	3517.71	-4.7725	3517.71	4.3797			3542.85	6.2042	3517.71	-8.2316	3517.71	-2.8304
		38.8647	-0.09957			38.8647	-0.07168			4.30156	-0.01063			3527.29	-0.25245	3527.29	1.1156	3527.29	-3.898	3527.29	0.99562			3517.83	6.3362	3517.83	1.4428	3517.83	3.4917	3527.29	5.077			3517.83	4.2389	3517.83	-2.3594	3517.83	-1.7434	3517.83	0.37476			3543.05	6.2376	3517.83	-5.2135	3517.83	-7.8108
		38.906	-0.10025			38.906	-0.07166			4.3067	-0.00179			3527.43	6.7684	3527.43	1.1227	3527.43	1.1035	3527.43	-5.0232			3517.95	2.347	3517.95	2.435	3517.95	5.5013	3527.43	4.0877			3517.95	-3.7518	3517.95	1.6318	3517.95	1.2858	3517.95	1.3698			3543.25	2.2708	3517.95	-0.19543	3517.95	-2.7914
		38.9472	-0.10091			38.9472	-0.07228			4.31185	-0.000943658			3527.58	-0.21067	3527.58	-3.8705	3527.58	-1.8951	3527.58	-1.0421			3518.06	2.3578	3518.06	-4.5729	3518.06	2.5108	3527.58	1.0982			3518.06	0.25727	3518.06	3.6228	3518.06	-2.6849	3518.06	2.3647			3543.44	0.30373	3518.06	-1.1773	3518.06	-8.772
		38.9885	-0.10176			38.9885	-0.07283			4.31698	0.00191			3527.73	-2.1897	3527.73	3.1363	3527.73	-2.8939	3527.73	-0.06102			3518.18	-1.6316	3518.18	-0.58082	3518.18	0.52007	3527.73	1.1086			3518.18	-3.7338	3518.18	2.6135	3518.18	2.3444	3518.18	0.35958			3543.64	-1.6636	3518.18	4.8409	3518.18	3.2473
		39.0298	-0.10238			39.0298	-0.07294			4.32214	-0.0084			3527.87	1.8312	3527.87	1.1429	3527.87	3.1073	3527.87	4.92			3518.3	-3.621	3518.3	3.4112	3518.3	0.52925	3527.87	-0.88108			3518.3	-2.7249	3518.3	1.604	3518.3	0.37377	3518.3	6.3544			3543.83	-0.6313	3518.3	7.8591	3518.3	1.2664
		39.0948	-0.10223			39.0948	-0.07356			4.32728	0.00308			3528.02	-3.1478	3528.02	-0.85068	3528.02	2.1084	3528.02	5.901			3518.42	4.3894	3518.42	1.4032	3518.42	-2.4617	3528.02	2.1291			3518.42	3.2838	3518.42	0.59431	3518.42	-2.5968	3518.42	0.34913			3544.03	15.401	3518.42	-1.1226	3518.42	-3.7146
		39.1361	-0.10262			39.1361	-0.0741			4.33242	0.000931551			3528.17	2.8732	3528.17	1.1556	3528.17	0.10936	3528.17	2.8819			3518.53	3.3998	3518.53	1.3951	3518.53	-2.4528	3528.17	-0.86088			3518.53	12.292	3518.53	-1.4156	3518.53	-2.5673	3518.53	-1.6562			3544.22	8.4326	3518.53	1.8957	3518.53	2.3043
		39.1774	-0.10201			39.1774	-0.07538			4.33755	-0.00182			3528.31	-0.10575	3528.31	4.1618	3528.31	3.1103	3528.31	-4.1372			3518.65	-3.5899	3518.65	-0.61304	3518.65	0.556	3528.31	1.149			3518.65	-1.6992	3518.65	1.5742	3518.65	-6.5378	3518.65	-4.6616			3544.42	2.4642	3518.65	-1.0859	3518.65	-2.6769
		39.2187	-0.10011			39.2187	-0.07545			4.3427	-0.00233			3528.46	-2.0847	3528.46	1.1679	3528.46	7.1111	3528.46	-3.1563			3518.77	6.4203	3518.77	-6.6212	3518.77	0.56467	3528.46	1.1588			3518.77	-4.6908	3518.77	-2.4362	3518.77	-2.5082	3518.77	-5.667			3544.61	4.4955	3518.77	0.93244	3518.77	-0.65824
		39.2647	-0.09895			39.2647	-0.0734			4.34783	-0.00195			3528.61	-2.0636	3528.61	-4.8262	3528.61	1.1118	3528.61	-3.1754			3518.89	1.4304	3518.89	-8.6294	3518.89	1.5732	3528.61	0.1685			3518.89	1.3174	3518.89	2.5532	3518.89	1.5214	3518.89	-0.67245			3544.81	1.5266	3518.89	1.9508	3518.89	1.3603
		39.328	-0.09722			39.328	-0.07608			4.35296	-0.000599149			3528.75	-1.0425	3528.75	-1.8204	3528.75	3.1124	3528.75	0.80546			3519	-1.5595	3519	-4.6377	3519	-0.41839	3528.75	-1.8219			3519	-0.67453	3519	2.5424	3519	1.5511	3519	-3.678			3545	13.557	3519	-4.0307	3519	-3.6213
		39.3693	-0.096			39.3693	-0.0724			4.35809	0.00265			3528.9	-7.0213	3528.9	0.18523	3528.9	1.113	3528.9	2.7863			3519.12	-3.5496	3519.12	-1.6459	3519.12	-0.4101	3528.9	1.1875			3519.12	-3.6666	3519.12	2.5314	3519.12	-4.4192	3519.12	-8.6835			3545.2	10.588	3519.12	-1.0122	3519.12	2.3969
		39.4148	-0.09589			39.4148	-0.072			4.36322	6.53864e-05			3529.05	-4.0001	3529.05	0.19076	3529.05	1.1134	3529.05	1.7672			3519.24	2.4603	3519.24	-5.6542	3519.24	-1.4019	3529.05	3.1968			3519.24	2.3413	3519.24	-1.4798	3519.24	-0.38939	3519.24	0.31086			3545.4	-1.3816	3519.24	1.0063	3519.24	1.4151
		39.4561	-0.09611			39.4561	-0.07317			4.36837	0.00474			3529.19	-3.9789	3529.19	2.1962	3529.19	-3.8862	3529.19	2.7482			3519.35	2.4701	3519.35	2.3374	3519.35	0.60611	3529.19	1.206			3519.35	-6.651	3519.35	3.5088	3519.35	-2.3596	3519.35	-3.6948			3545.59	-5.3514	3519.35	-1.9752	3519.35	-0.56695
		39.4974	-0.09696			39.4974	-0.067			4.37351	0.0065			3529.34	-3.9577	3529.34	0.20146	3529.34	-3.8859	3529.34	3.7291			3519.47	-5.5202	3519.47	0.32908	3519.47	-2.386	3529.34	-3.7848			3519.47	-5.6434	3519.47	3.4972	3519.47	-2.3297	3519.47	0.29954			3545.79	-3.3214	3519.47	-5.9567	3519.47	1.4509
		39.5646	-0.09652			39.5646	-0.0727			4.37866	-0.00131			3529.49	-2.9364	3529.49	0.20663	3529.49	7.1144	3529.49	2.7101			3519.59	-6.5105	3519.59	6.3207	3519.59	0.62186	3529.49	-4.7758			3519.59	-6.6358	3519.59	2.4854	3519.59	-4.2998	3519.59	-0.70616			3545.98	8.7084	3519.59	-3.9381	3519.59	-0.5314
		39.6059	-0.09759			39.6059	-0.07091			4.38379	-0.00376			3529.63	1.0849	3529.63	7.2117	3529.63	5.1146	3529.63	0.69109			3519.71	1.499	3519.71	6.3123	3519.71	1.6296	3529.63	-3.7669			3519.71	2.3715	3519.71	1.4734	3519.71	-2.2698	3519.71	1.2881			3546.18	6.738	3519.71	-5.9195	3519.71	1.4862
		39.6472	-0.09727			39.6472	-0.071			4.38892	0.00274			3529.78	-2.8938	3529.78	1.2166	3529.78	2.1147	3529.78	3.6722			3519.82	5.5085	3519.82	6.3039	3519.82	1.6371	3529.78	-1.7581			3519.82	1.3788	3519.82	-0.53873	3519.82	-2.2398	3519.82	-2.7177			3546.37	-3.2326	3519.82	-5.9009	3519.82	-4.4964
		39.6885	-0.09579			39.6885	-0.07029			4.39406	-0.00175			3529.93	-2.8724	3529.93	-2.7785	3529.93	0.11471	3529.93	3.6533			3519.94	1.5179	3519.94	1.2956	3519.94	3.6446	3529.93	-3.7494			3519.94	-1.614	3519.94	0.44892	3519.94	1.7902	3519.94	-3.7234			3546.57	-8.2034	3519.94	-0.88228	3519.94	-3.4792
		39.7297	-0.0944			39.7297	-0.06988			4.39921	-0.00517			3530.07	-3.851	3530.07	-2.7738	3530.07	-3.8853	3530.07	5.6345			3520.06	-0.47273	3520.06	-0.71284	3520.06	-2.348	3530.07	-2.7408			3520.06	1.393	3520.06	-0.5636	3520.06	-0.17967	3520.06	-2.7292			3546.76	-7.1743	3520.06	-4.8637	3520.06	-3.4621
		39.7948	-0.09425			39.7948	-0.0678			4.40435	-0.00398			3530.22	1.1704	3530.22	-4.7692	3530.22	0.11461	3530.22	5.6158			3520.18	0.53653	3520.18	3.2788	3520.18	-3.3408	3530.22	-2.7323			3520.18	0.4	3520.18	2.4237	3520.18	3.8505	3520.18	-2.735			3546.96	7.8546	3520.18	-9.845	3520.18	-0.44511
		39.8361	-0.09282			39.8361	-0.06837			4.4095	0.00392			3530.37	-0.80814	3530.37	2.2353	3530.37	1.1145	3530.37	6.5972			3520.29	-3.4543	3520.29	6.2704	3520.29	-3.3336	3530.37	0.27617			3520.29	-0.59316	3520.29	1.4108	3520.29	-0.11937	3520.29	1.2591			3547.16	-6.1167	3520.29	-7.8264	3520.29	-3.4283
		39.8774	-0.09153			39.8774	-0.06695			4.41464	-0.00139			3530.51	-2.7867	3530.51	1.2397	3530.51	2.1143	3530.51	1.5786			3520.41	2.5549	3520.41	5.262	3520.41	-1.3266	3530.51	1.2845			3520.41	-1.5864	3520.41	0.39781	3520.41	-0.08917	3520.41	0.25332			3547.35	-1.0881	3520.41	-3.8077	3520.41	-1.4117
		39.9186	-0.08919			39.9186	-0.06403			4.41979	-0.00486			3530.66	-3.7651	3530.66	0.24399	3530.66	1.114	3530.66	1.5602			3520.53	6.5639	3520.53	5.2537	3520.53	6.6804	3530.66	-3.7072			3520.53	-2.5798	3520.53	1.3846	3520.53	-1.0589	3520.53	-1.7525			3547.55	5.9404	3520.53	-0.78903	3520.53	1.6048
		39.9599	-0.08859			39.9599	-0.06496			4.42493	-0.0026			3530.81	-1.7436	3530.81	4.2482	3530.81	0.11372	3530.81	2.5419			3520.65	-1.4271	3520.65	1.2453	3520.65	6.6872	3530.81	1.301			3520.65	-0.57324	3520.65	-0.62871	3520.65	3.9713	3520.65	1.2417			3547.74	1.9688	3520.65	-0.77036	3520.65	0.62109
		40.0246	-0.08907			40.0246	-0.06396			4.43008	0.00324			3530.95	-1.722	3530.95	2.2523	3530.95	3.1134	3530.95	0.52368			3520.76	4.5819	3520.76	-0.76298	3520.76	4.694	3530.95	3.3091			3520.76	-2.5668	3520.76	-0.64221	3520.76	3.0016	3520.76	3.2359			3547.94	-1.003	3520.76	3.2483	3520.76	8.6372
		40.0659	-0.09017			40.0659	-0.06345			4.43522	-0.00209			3531.1	-3.7004	3531.1	2.2563	3531.1	-0.88702	3531.1	3.5056			3520.88	0.59073	3520.88	-3.7713	3520.88	3.7006	3531.1	-0.68286			3520.88	1.4395	3520.88	-2.6558	3520.88	1.032	3520.88	4.23			3548.13	-1.9749	3520.88	1.267	3520.88	2.6532
		40.1072	-0.09088			40.1072	-0.06335			4.44036	-0.00617			3531.25	0.32127	3531.25	1.2602	3531.25	-1.8875	3531.25	-0.5123			3521	2.5995	3521	-4.7795	3521	-5.2928	3531.25	2.3251			3521	1.4458	3521	-4.6696	3521	-2.9377	3521	-2.7758			3548.33	0.0531	3521	-2.7144	3521	3.669
		40.1485	-0.09061			40.1485	-0.06208			4.44551	-0.00464			3531.39	4.343	3531.39	6.2641	3531.39	-1.8879	3531.39	-3.5301			3521.11	-0.39172	3521.11	1.2123	3521.11	3.7136	3531.39	2.333			3521.11	-1.5481	3521.11	-6.6835	3521.11	-1.9073	3521.11	-0.78154			3548.52	-3.919	3521.11	-4.6957	3521.11	-3.3154
		40.1897	-0.08992			40.1897	-0.06329			4.45065	0.00316			3531.54	5.3647	3531.54	0.26784	3531.54	-5.8884	3531.54	-5.5477			3521.23	-2.383	3521.23	0.20411	3521.23	0.72003	3531.54	5.3409			3521.23	2.458	3521.23	-5.6976	3521.23	7.1232	3521.23	-0.7873			3548.72	0.10885	3521.23	-2.6771	3521.23	-3.3
		40.2548	-0.08938			40.2548	-0.06409			4.45579	-0.00742			3531.69	-2.6136	3531.69	0.27152	3531.69	-1.889	3531.69	-3.5651			3521.35	-4.3744	3521.35	-1.804	3521.35	-2.2737	3531.69	2.3486			3521.35	3.464	3521.35	-0.71177	3521.35	4.1536	3521.35	-2.793			3548.91	-10.863	3521.35	-2.6584	3521.35	-3.2848
		40.2961	-0.08976			40.2961	-0.06298			4.46093	-0.00622			3531.83	0.40823	3531.83	-2.7249	3531.83	-0.88956	3531.83	-0.58238			3521.47	-6.3658	3521.47	-1.8121	3521.47	0.73253	3531.83	-4.6436			3521.47	-0.53015	3521.47	1.2739	3521.47	2.1841	3521.47	0.20126			3549.11	-10.836	3521.47	-2.6398	3521.47	-1.2697
		40.3374	-0.0907			40.3374	-0.06507			4.46607	0.00188			3531.98	1.4301	3531.98	-1.7214	3531.98	4.1098	3531.98	3.4005			3521.58	-1.3573	3521.58	0.17991	3521.58	3.7387	3531.98	-5.636			3521.58	-0.52436	3521.58	3.2595	3521.58	0.21459	3521.58	2.1956			3549.31	-20.808	3521.58	-2.6212	3521.58	-1.2548
		40.3786	-0.09165			40.3786	-0.06672			4.47121	-0.000930741			3532.13	-2.5481	3532.13	-1.7179	3532.13	3.1092	3532.13	3.3837			3521.7	-1.3489	3521.7	-0.82805	3521.7	1.7447	3532.13	-1.6284			3521.7	-5.5187	3521.7	4.245	3521.7	3.2451	3521.7	1.19			3549.5	0.21951	3521.7	-4.6026	3521.7	-1.2402
		40.4246	-0.0923			40.4246	-0.06693			4.47635	0.000386425			3532.27	-2.5262	3532.27	-1.7145	3532.27	0.10856	3532.27	3.367			3521.82	1.6596	3521.82	2.1641	3521.82	-0.24933	3532.27	3.3792			3521.82	3.487	3521.82	1.2303	3521.82	1.2756	3521.82	-0.81564			3549.7	5.2471	3521.82	-9.5841	3521.82	0.77433
		40.4879	-0.09276			40.4879	-0.06815			4.48149	-0.01037			3532.42	3.4958	3532.42	3.2888	3532.42	1.1079	3532.42	5.3506			3521.94	-1.3321	3521.94	2.1563	3521.94	0.75656	3532.42	0.38676			3521.94	6.4925	3521.94	1.2156	3521.94	-1.6938	3521.94	-0.82119			3549.89	-9.7254	3521.94	-6.5655	3521.94	-4.2114
		40.5292	-0.09394			40.5292	-0.06713			4.48663	0.0059			3532.57	5.5177	3532.57	3.292	3532.57	-2.8928	3532.57	2.3344			3522.05	-5.3238	3522.05	4.1485	3522.05	-4.2376	3532.57	-0.60575			3522.05	3.498	3522.05	-2.7993	3522.05	-0.66321	3522.05	-0.82669			3550.09	-7.6979	3522.05	-1.547	3522.05	-9.1973
		40.5748	-0.09459			40.5748	-0.06726			4.49178	0.00567			3532.71	1.5398	3532.71	0.29521	3532.71	-4.8935	3532.71	3.3184			3522.17	-3.3155	3522.17	-1.8591	3522.17	2.7681	3532.71	0.40171			3522.17	-0.49662	3522.17	-0.81419	3522.17	5.3674	3522.17	2.1679			3550.28	-1.6704	3522.17	-0.52852	3522.17	-7.1834
		40.6161	-0.09134			40.6161	-0.06907			4.49692	0.00205			3532.86	2.5618	3532.86	-0.70166	3532.86	2.1058	3532.86	-0.69733			3522.29	-0.30728	3522.29	-0.86672	3522.29	-0.22619	3532.86	-0.59087			3522.29	0.50869	3522.29	2.1708	3522.29	5.398	3522.29	-0.83752			3550.48	-5.6429	3522.29	-1.5101	3522.29	-2.1697
		40.6574	-0.09179			40.6574	-0.06692			4.50206	-0.00346			3533.01	9.5839	3533.01	2.3014	3533.01	-1.8949	3533.01	5.2872			3522.4	-1.2991	3522.4	0.12579	3522.4	0.77943	3533.01	0.41653			3522.4	-1.4861	3522.4	-0.84432	3522.4	3.4286	3522.4	-4.8428			3550.67	-8.6154	3522.4	1.5084	3522.4	-1.1563
		40.7246	-0.09055			40.7246	-0.06616			4.5072	0.00571			3533.15	4.606	3533.15	1.3044	3533.15	3.1044	3533.15	5.272			3522.52	-3.291	3522.52	2.1184	3522.52	-0.21501	3533.15	3.4239			3522.52	-2.4809	3522.52	-1.8595	3522.52	11.459	3522.52	2.1519			3550.87	2.4121	3522.52	-0.47327	3522.52	1.857
		40.7659	-0.09026			40.7659	-0.06527			4.51234	0.0058			3533.3	1.6282	3533.3	2.3074	3533.3	5.1037	3533.3	5.2571			3522.64	-4.2829	3522.64	2.1111	3522.64	-0.20951	3533.3	-0.56874			3522.64	-2.4758	3522.64	0.12525	3522.64	4.4899	3522.64	3.1467			3551.07	2.4397	3522.64	-3.4549	3522.64	0.87002
		40.8072	-0.09081			40.8072	-0.06641			4.51749	-0.00338			3533.45	0.65041	3533.45	-0.68964	3533.45	-3.897	3533.45	2.2425			3522.76	-2.2748	3522.76	3.1039	3522.76	-2.2041	3533.45	0.4386			3522.76	0.52925	3522.76	1.1099	3522.76	1.5205	3522.76	-0.85838			3551.26	-4.5327	3522.76	-1.4366	3522.76	-0.11715
		40.8484	-0.09095			40.8484	-0.06349			4.52263	-0.00159			3533.59	3.6727	3533.59	-0.68674	3533.59	-1.8977	3533.59	2.2282			3522.87	0.7332	3522.87	3.0969	3522.87	2.8013	3533.59	4.4459			3522.87	-5.4658	3522.87	3.0946	3522.87	-2.4488	3522.87	-3.8634			3551.46	-12.505	3522.87	-3.4184	3522.87	1.8954
		40.8897	-0.10057			40.8897	-0.06277			4.52777	-0.00401			3533.74	1.695	3533.74	-3.6839	3533.74	-0.89841	3533.74	1.2142			3522.99	1.7412	3522.99	6.0899	3522.99	1.8066	3533.74	2.4532			3522.99	-3.4609	3522.99	1.0791	3522.99	-0.41814	3522.99	-1.8683			3551.65	-2.4774	3522.99	-1.4002	3522.99	-1.0922
		40.9548	-0.1218			40.9548	-0.06153			4.53293	0.00471			3533.89	-1.2827	3533.89	-5.681	3533.89	0.10092	3533.89	-1.7994			3523.11	1.7491	3523.11	1.0831	3523.11	1.8119	3533.89	5.4606			3523.11	-1.456	3523.11	2.0637	3523.11	-2.3875	3523.11	1.1268			3551.85	0.55043	3523.11	-3.382	3523.11	-3.08
		40.9961	-0.12487			40.9961	-0.06457			4.53808	0.00208			3534.03	-4.2603	3534.03	1.3218	3534.03	-1.8997	3534.03	-2.8128			3523.23	0.75704	3523.23	-2.9236	3523.23	4.8172	3534.03	4.4679			3523.23	0.54879	3523.23	2.0481	3523.23	0.64319	3523.23	6.1221			3552.04	-6.4217	3523.23	-0.36392	3523.23	-1.0681
		41.0374	-0.15789			41.0374	-0.06321			4.54322	-0.0038			3534.18	-1.2379	3534.18	2.3245	3534.18	0.09963	3534.18	2.1743			3523.34	1.7649	3523.34	-1.9302	3523.34	-3.1776	3534.18	3.4752			3523.34	-3.4465	3523.34	5.0326	3523.34	-0.32614	3523.34	3.1174			3552.24	11.606	3523.34	-1.3459	3523.34	-3.0564
		41.0786	-0.1678			41.0786	-0.06464			4.54835	0.0014			3534.33	-1.2154	3534.33	-4.6727	3534.33	-2.901	3534.33	4.1617			3523.46	0.77279	3523.46	2.0634	3523.46	-5.1725	3534.33	-0.51746			3523.46	-3.4418	3523.46	4.017	3523.46	-5.2955	3523.46	0.11288			3552.43	11.634	3523.46	4.6721	3523.46	3.955
		41.1246	-0.14807			41.1246	-0.06239			4.5535	0.00331			3534.47	-0.19294	3534.47	-5.67	3534.47	-3.9015	3534.47	-1.8506			3523.58	4.7806	3523.58	4.0571	3523.58	0.83265	3534.47	-0.51011			3523.58	0.56287	3523.58	-2.9986	3523.58	1.7352	3523.58	-1.8916			3552.63	-3.3374	3523.58	-2.31	3523.58	-0.03375
		41.1879	-0.13665			41.1879	-0.06519			4.55863	-0.00841			3534.62	-2.1704	3534.62	-0.66726	3534.62	3.0979	3534.62	1.1376			3523.7	3.7884	3523.7	-0.94906	3523.7	3.8377	3534.62	3.4973			3523.7	3.5675	3523.7	-0.01423	3523.7	2.7658	3523.7	6.1041			3552.82	-13.309	3523.7	3.7079	3523.7	-3.0228
		41.2292	-0.12919			41.2292	-0.06526			4.56378	-0.0054			3534.77	-1.1478	3534.77	0.33546	3534.77	-1.9026	3534.77	1.1261			3523.81	-1.2038	3523.81	2.045	3523.81	3.8428	3534.77	-0.49536			3523.81	9.572	3523.81	4.9701	3523.81	-0.20351	3523.81	5.0999			3553.02	-1.2806	3523.81	1.7257	3523.81	-0.01205
		41.2748	-0.12403			41.2748	-0.0639			4.56891	0.00185			3534.91	-0.12514	3534.91	0.33816	3534.91	-5.9031	3534.91	-0.88492			3523.93	0.80398	3523.93	-3.9609	3523.93	2.8478	3534.91	-6.4879			3523.93	3.5765	3523.93	1.9545	3523.93	-4.1729	3523.93	2.0959			3553.22	-10.252	3523.93	1.7434	3523.93	-2.0016
		41.3161	-0.11852			41.3161	-0.06573			4.57405	0.0015			3535.06	2.8976	3535.06	0.34087	3535.06	-1.9035	3535.06	5.1045			3524.05	4.8117	3524.05	-6.9665	3524.05	6.8528	3535.06	-3.4805			3524.05	-2.419	3524.05	-1.0611	3524.05	0.85776	3524.05	4.0919			3553.41	-0.22315	3524.05	-0.23901	3524.05	-6.9913
		41.3573	-0.11515			41.3573	-0.06552			4.57918	-0.00481			3535.21	3.9203	3535.21	1.3436	3535.21	-0.90387	3535.21	-0.90572			3524.16	5.8194	3524.16	-7.972	3524.16	1.8578	3535.21	-3.473			3524.16	-0.41457	3524.16	0.92324	3524.16	-0.11162	3524.16	0.08814			3553.61	1.8058	3524.16	4.7785	3524.16	-2.9814
		41.4246	-0.11236			41.4246	-0.06609			4.58434	-0.00383			3535.35	-0.05692	3535.35	-4.6537	3535.35	2.0958	3535.35	-4.9155			3524.28	2.8272	3524.28	2.0227	3524.28	-0.1372	3535.35	-5.4655			3524.28	1.5898	3524.28	3.9076	3524.28	3.919	3524.28	0.08448			3553.8	-0.16499	3524.28	3.796	3524.28	-0.97166
		41.4659	-0.11089			41.4659	-0.06643			4.58949	0.00149			3535.5	-1.0341	3535.5	-0.65098	3535.5	3.0955	3535.5	-0.92474			3524.4	3.8349	3524.4	1.0176	3524.4	-1.1322	3535.5	-2.4579			3524.4	4.5942	3524.4	-4.108	3524.4	-3.0504	3524.4	-1.919			3554	-2.1356	3524.4	4.8134	3524.4	1.0378
		41.5072	-0.10871			41.5072	-0.06703			4.59463	-0.00211			3535.65	0.98879	3535.65	-3.6482	3535.65	1.0953	3535.65	3.0665			3524.52	3.8426	3524.52	3.0127	3524.52	2.8727	3535.65	-1.4503			3524.52	-0.40146	3524.52	-6.1235	3524.52	-1.0199	3524.52	1.0776			3554.19	-2.106	3524.52	8.8307	3524.52	-8.953
		41.5484	-0.10352			41.5484	-0.0672			4.59975	-0.00569			3535.79	-3.9883	3535.79	3.3545	3535.79	-3.9048	3535.79	-4.9419			3524.63	-4.1498	3524.63	3.0079	3524.63	3.8776	3535.79	-5.4426			3524.63	-0.39715	3524.63	-1.139	3524.63	1.0107	3524.63	1.0744			3554.39	0.92382	3524.63	4.8479	3524.63	-3.9441
		41.5897	-0.09973			41.5897	-0.06512			4.60489	-0.00386			3535.94	-2.9653	3535.94	-0.6427	3535.94	-9.9049	3535.94	-5.9497			3524.75	-1.1421	3524.75	0.0034	3524.75	4.8826	3535.94	-7.4348			3524.75	1.6071	3524.75	2.8455	3524.75	4.0412	3524.75	4.0714			3554.58	8.9539	3524.75	2.865	3524.75	1.0645
		41.6548	-0.09617			41.6548	-0.06537			4.61002	0.00614			3536.09	-2.9423	3536.09	-8.6399	3536.09	-5.9049	3536.09	-4.957			3524.87	4.8656	3524.87	-0.00091978	3524.87	1.8875	3536.09	-3.427			3524.87	2.6114	3524.87	1.8301	3524.87	6.0717	3524.87	5.0685			3554.78	-0.01578	3524.87	-3.118	3524.87	-2.9271
		41.6961	-0.09289			41.6961	-0.06555			4.61514	0.00211			3536.23	-0.91918	3536.23	-1.637	3536.23	-12.905	3536.23	-7.9638			3524.99	-0.12676	3524.99	1.995	3524.99	4.8924	3536.23	-2.4191			3524.99	7.6157	3524.99	6.8147	3524.99	-0.89784	3524.99	6.0658			3554.98	6.0148	3524.99	-2.1011	3524.99	0.08102
		41.7373	-0.08965			41.7373	-0.06546			4.62029	-0.00948			3536.38	-0.89604	3536.38	-1.6342	3536.38	-2.9047	3536.38	-9.9701			3525.1	-3.1191	3525.1	1.9911	3525.1	5.8974	3536.38	-5.4112			3525.1	6.6199	3525.1	2.7994	3525.1	1.1326	3525.1	6.0633			3555.17	2.0457	3525.1	-2.0842	3525.1	4.0888
		41.7786	-0.08369			41.7786	-0.06506			4.62542	0.002			3536.52	-2.8728	3536.52	-3.6312	3536.52	-0.90441	3536.52	-5.9758			3525.22	0.88858	3525.22	-1.0125	3525.22	1.9023	3536.52	-0.40313			3525.22	-1.3759	3525.22	2.7842	3525.22	4.163	3525.22	1.061			3555.37	-11.923	3525.22	-1.0676	3525.22	4.0964
		41.8246	-0.07916			41.8246	-0.06591			4.63055	0.00656			3536.67	4.1504	3536.67	2.3717	3536.67	-2.9041	3536.67	-5.9809			3525.34	-4.1038	3525.34	1.984	3525.34	-7.0927	3536.67	-2.395			3525.34	-2.3716	3525.34	-3.231	3525.34	-0.80661	3525.34	4.0589			3555.56	-0.89165	3525.34	-0.05097	3525.34	1.1036
		41.8879	-0.07586			41.8879	-0.06661			4.63568	-0.004			3536.82	-4.8263	3536.82	-0.62525	3536.82	-2.9037	3536.82	-3.9855			3525.45	-2.0961	3525.45	-2.0191	3525.45	2.9123	3536.82	-5.3868			3525.45	1.6326	3525.45	2.754	3525.45	1.2237	3525.45	7.057			3555.76	-1.8598	3525.45	2.9655	3525.45	1.1106
		41.9292	-0.07349			41.9292	-0.07061			4.64082	-0.00508			3536.96	-5.803	3536.96	-5.6222	3536.96	1.0969	3536.96	-0.98943			3525.57	1.9116	3525.57	-2.0221	3525.57	-0.08269	3536.96	4.6216			3525.57	5.6368	3525.57	1.739	3525.57	-2.746	3525.57	3.0552			3555.95	-4.8277	3525.57	2.9818	3525.57	1.1172
		41.9748	-0.06953			41.9748	-0.0674			4.64595	0.00184			3537.11	0.22045	3537.11	1.381	3537.11	-2.9025	3537.11	2.0072			3525.69	3.9193	3525.69	0.97527	3525.69	-1.0777	3537.11	1.63			3525.69	3.641	3525.69	-0.27587	3525.69	1.2843	3525.69	2.0537			3556.15	-8.7952	3525.69	0.99807	3525.69	1.1236
		42.0161	-0.05257			42.0161	-0.06634			4.65109	-0.000348665			3537.26	-7.7561	3537.26	2.3842	3537.26	4.0982	3537.26	-0.99554			3525.81	-0.07298	3525.81	3.9729	3525.81	0.92741	3537.26	2.6385			3525.81	3.6452	3525.81	-3.2906	3525.81	5.3145	3525.81	2.0524			3556.34	-11.762	3525.81	4.0142	3525.81	3.1297
		42.0574	-0.03429			42.0574	-0.06568			4.65623	0.00072532			3537.4	-2.7326	3537.4	-2.6125	3537.4	-1.9009	3537.4	-0.99765			3525.92	-1.0653	3525.92	6.9707	3525.92	2.9325	3537.4	-0.35279			3525.92	0.64944	3525.92	-3.3052	3525.92	-1.6553	3525.92	6.0514			3556.54	12.271	3525.92	-0.96987	3525.92	4.1354
		42.1246	-0.03408			42.1246	-0.06494			4.66137	-0.00342			3537.55	1.291	3537.55	-5.6092	3537.55	-4.9	3537.55	1.0009			3526.04	0.94248	3526.04	6.9689	3526.04	3.9376	3537.55	-0.34401			3526.04	-0.34632	3526.04	-1.3197	3526.04	-3.6252	3526.04	5.0505			3556.74	-3.6955	3526.04	7.046	3526.04	7.1409
		42.1659	-0.03082			42.1659	-0.06493			4.66651	0.00345			3537.7	-1.6853	3537.7	1.3942	3537.7	0.10111	3537.7	-2.9999			3526.16	-2.0498	3526.16	-1.0327	3526.16	3.9428	3537.7	3.6649			3526.16	6.6579	3526.16	1.6659	3526.16	-5.5951	3526.16	3.0499			3556.93	-3.6615	3526.16	7.0616	3526.16	3.146
		42.2072	-0.03695			42.2072	-0.06512			4.67165	0.00519			3537.84	-3.6616	3537.84	-0.60224	3537.84	5.1023	3537.84	-8			3526.28	-3.042	3526.28	0.96599	3526.28	1.948	3537.84	2.674			3526.28	4.6622	3526.28	-1.3483	3526.28	-5.565	3526.28	1.0496			3557.13	7.373	3526.28	1.0772	3526.28	-2.8492
		42.2484	-0.03878			42.2484	-0.0661			4.6768	-0.00111			3537.99	-8.6379	3537.99	-0.59863	3537.99	2.1037	3537.99	-0.99947			3526.39	-6.0342	3526.39	0.965	3526.39	-2.0467	3537.99	-1.3169			3526.39	4.6665	3526.39	1.6376	3526.39	-4.5351	3526.39	2.0494			3557.32	-1.5921	3526.39	-3.9074	3526.39	1.1554
		42.2897	-0.03941			42.2897	-0.06722			4.68193	-0.00144			3538.14	-7.6141	3538.14	-6.5949	3538.14	1.1051	3538.14	-6.9982			3526.51	-4.0263	3526.51	4.9643	3526.51	-5.0413	3538.14	0.69247			3526.51	1.6708	3526.51	0.62368	3526.51	-7.5051	3526.51	-5.9504			3557.52	10.443	3526.51	-0.89215	3526.51	6.1595
		42.3548	-0.04246			42.3548	-0.06634			4.68706	-0.00549			3538.28	-0.59018	3538.28	2.4089	3538.28	-3.8933	3538.28	-6.9962			3526.63	-0.01847	3526.63	0.96392	3526.63	-4.036	3538.28	4.702			3526.63	-2.3249	3526.63	-4.3901	3526.63	-3.4753	3526.63	-1.95			3557.71	1.4791	3526.63	0.12295	3526.63	5.1634
		42.3961	-0.04574			42.3961	-0.06786			4.69219	0.00056807			3538.43	-1.5662	3538.43	-0.58719	3538.43	0.10851	3538.43	0.00653			3526.74	1.9894	3526.74	0.96386	3526.74	1.9695	3538.43	-3.2884			3526.74	-3.3205	3526.74	-6.4036	3526.74	5.5545	3526.74	-3.9493			3557.91	-4.4846	3526.74	5.1379	3526.74	7.1669
		42.4374	-0.04329			42.4374	-0.06615			4.69735	-0.00301			3538.58	-0.54223	3538.58	-1.5832	3538.58	3.1104	3538.58	-4.99			3526.86	2.9974	3526.86	-6.0359	3526.86	3.975	3538.58	-3.2786			3526.86	-2.3161	3526.86	-3.417	3526.86	5.5843	3526.86	-0.9484			3558.1	14.552	3526.86	1.1527	3526.86	3.1701
		42.4787	-0.04412			42.4787	-0.06608			4.70247	-0.0027			3538.72	-2.5182	3538.72	0.42099	3538.72	-3.8875	3538.72	-2.9857			3526.98	2.0053	3526.98	-8.0353	3526.98	-3.0194	3538.72	-6.2686			3526.98	2.6883	3526.98	3.5698	3526.98	-0.38604	3526.98	6.0528			3558.3	12.589	3526.98	0.16727	3526.98	3.173
		42.5246	-0.05075			42.5246	-0.06951			4.70762	0.000591716			3538.87	2.506	3538.87	-1.5747	3538.87	1.1147	3538.87	-3.9807			3527.1	-2.9867	3527.1	-8.0343	3527.1	0.98626	3538.87	2.7416			3527.1	6.6928	3527.1	1.5568	3527.1	2.6436	3527.1	7.0543			3558.49	-1.3727	3527.1	3.1817	3527.1	3.1755
		42.5879	-0.05471			42.5879	-0.06625			4.71277	0.00234			3539.02	-0.46982	3539.02	-0.57032	3539.02	1.1171	3539.02	0.02513			3527.21	-5.9786	3527.21	-5.0331	3527.21	-6.008	3539.02	0.7519			3527.21	6.6973	3527.21	-0.45592	3527.21	-0.32689	3527.21	7.0561			3558.69	-3.3343	3527.21	5.196	3527.21	2.1777
		42.6292	-0.05779			42.6292	-0.06729			4.71792	0.000111004			3539.16	3.5544	3539.16	-6.5658	3539.16	-0.88034	3539.16	0.03177			3527.33	-4.9705	3527.33	-3.0314	3527.33	-0.00216	3539.16	-3.2376			3527.33	2.7019	3527.33	1.5315	3527.33	-9.2974	3527.33	2.0582			3558.89	0.7047	3527.33	2.2101	3527.33	1.1796
		42.6748	-0.05946			42.6748	-0.06771			4.72307	-0.00597			3539.31	2.5788	3539.31	1.4389	3539.31	4.1224	3539.31	1.0392			3527.45	-3.9624	3527.45	1.9706	3527.45	2.0038	3539.31	-1.2268			3527.45	-1.2935	3527.45	-0.48077	3527.45	-2.268	3527.45	-3.9393			3559.08	8.7442	3527.45	8.224	3527.45	-0.81894
		42.7161	-0.06327			42.7161	-0.06859			4.7282	0.00471			3539.46	1.6032	3539.46	2.4437	3539.46	-0.87468	3539.46	6.0476			3527.57	3.0458	3527.57	2.9729	3527.57	0.00978	3539.46	0.7841			3527.57	-0.28878	3527.57	-0.49283	3527.57	1.7613	3527.57	-5.9366			3559.28	8.7844	3527.57	9.2377	3527.57	5.1822
		42.7574	-0.06559			42.7574	-0.06922			4.73334	0.00319			3539.6	-6.3723	3539.6	3.4487	3539.6	-3.8716	3539.6	6.0567			3527.68	3.054	3527.68	9.9757	3527.68	2.0159	3539.6	1.7953			3527.68	-0.28404	3527.68	-4.5046	3527.68	-4.2095	3527.68	-5.9335			3559.47	4.8251	3527.68	4.2512	3527.68	6.183
		42.8247	-0.06638			42.8247	-0.06922			4.73847	-0.00777			3539.75	-6.3478	3539.75	-1.5461	3539.75	1.1317	3539.75	2.0668			3527.8	-1.9377	3527.8	2.9788	3527.8	-1.9779	3539.75	5.8066			3527.8	-7.2792	3527.8	-7.5162	3527.8	0.81966	3527.8	-5.9302			3559.67	-2.1335	3527.8	9.2645	3527.8	5.1834
		42.8659	-0.06504			42.8659	-0.06965			4.7436	-0.00602			3539.9	-2.3232	3539.9	-5.5408	3539.9	5.1352	3539.9	-0.92225			3527.92	-1.9293	3527.92	-5.0176	3527.92	-3.9716	3539.9	2.8182			3527.92	-2.2744	3527.92	-3.5275	3527.92	0.84873	3527.92	-4.9264			3559.86	4.9085	3527.92	3.2777	3527.92	3.1835
		42.9072	-0.06078			42.9072	-0.06912			4.74874	0.00583			3540.04	1.7015	3540.04	-3.5353	3540.04	1.1389	3540.04	-6.9104			3528.04	0.07911	3528.04	-3.0137	3528.04	-8.9651	3540.04	-0.16996			3528.04	-3.2694	3528.04	-2.5385	3528.04	-0.1223	3528.04	-8.9224			3560.06	-0.0488	3528.04	5.2906	3528.04	3.1831
		42.9485	-0.05871			42.9485	-0.06905			4.75387	0.00347			3540.19	2.7263	3540.19	-1.5297	3540.19	0.14282	3540.19	-7.8976			3528.15	0.08759	3528.15	2.9906	3528.15	-7.9586	3540.19	2.8421			3528.15	-3.2644	3528.15	6.4508	3528.15	0.90658	3528.15	1.082			3560.25	-0.00544	3528.15	2.3033	3528.15	5.1825
		42.9898	-0.05725			42.9898	-0.07088			4.75901	-0.00772			3540.34	0.75113	3540.34	-1.5238	3540.34	-1.8531	3540.34	-1.8839			3528.27	1.0961	3528.27	-1.0046	3528.27	-8.9519	3540.34	-3.1456			3528.27	-2.2593	3528.27	4.4404	3528.27	1.9354	3528.27	3.0868			3560.45	20.039	3528.27	4.3158	3528.27	-4.8186
		43.0549	-0.05864			43.0549	-0.06735			4.76414	-0.00508			3540.48	0.77604	3540.48	-1.5178	3540.48	-2.8487	3540.48	-8.8692			3528.39	-0.89525	3528.39	-2.9994	3528.39	-6.9451	3540.48	-0.13302			3528.39	-2.2541	3528.39	0.43025	3528.39	-0.03594	3528.39	0.09197			3560.65	6.0834	3528.39	0.32807	3528.39	1.18
		43.0961	-0.05878			43.0961	-0.07038			4.76929	0.000710201			3540.63	1.801	3540.63	-1.5116	3540.63	-2.8442	3540.63	-0.85349			3528.5	-1.8866	3528.5	-3.9938	3528.5	-3.9381	3540.63	-0.12019			3528.5	-6.2489	3528.5	1.4205	3528.5	-1.0073	3528.5	-1.9025			3560.84	7.1289	3528.5	5.3401	3528.5	-3.8219
		43.1374	-0.05527			43.1374	-0.07147			4.77443	-0.00293			3540.78	-0.1739	3540.78	2.4949	3540.78	0.16064	3540.78	-1.8368			3528.62	-5.8778	3528.62	3.0123	3528.62	-3.931	3540.78	-1.1071			3528.62	-1.2435	3528.62	-0.589	3528.62	1.0211	3528.62	0.10339			3561.04	8.1752	3528.62	2.3519	3528.62	-3.8241
		43.1787	-0.05403			43.1787	-0.07237			4.77957	-0.00543			3540.92	-6.1488	3540.92	-3.4985	3540.92	-0.83433	3540.92	-1.8191			3528.74	-1.869	3528.74	-1.9812	3528.74	-1.9238	3540.92	-3.0937			3528.74	0.76197	3528.74	2.4019	3528.74	-0.95047	3528.74	2.1097			3561.23	6.2222	3528.74	4.3635	3528.74	-5.8267
		43.2247	-0.05659			43.2247	-0.07236			4.7847	-0.00195			3541.07	-1.1235	3541.07	-0.4916	3541.07	1.1709	3541.07	-1.8004			3528.86	-3.8601	3528.86	2.0257	3528.86	-2.9164	3541.07	-0.08007			3528.86	-1.2325	3528.86	-2.6069	3528.86	-5.9222	3528.86	4.1164			3561.43	5.2701	3528.86	3.3749	3528.86	1.1704
		43.288	-0.05911			43.288	-0.07168			4.78985	0.00192			3541.22	8.9018	3541.22	-2.4845	3541.22	-0.82353	3541.22	1.2193			3528.97	1.1489	3528.97	0.03318	3528.97	-2.9089	3541.22	2.9339			3528.97	-2.2268	3528.97	-0.6153	3528.97	1.106	3528.97	7.1235			3561.62	-5.6813	3528.97	1.386	3528.97	5.167
		43.3293	-0.06049			43.3293	-0.07169			4.79498	0.00176			3541.36	2.9272	3541.36	-0.47718	3541.36	-0.81775	3541.36	-0.75984			3529.09	-2.842	3529.09	-4.9589	3529.09	1.0988	3541.36	4.9481			3529.09	3.779	3529.09	0.37666	3529.09	-0.86598	3529.09	0.13097			3561.82	-0.63185	3529.09	-0.60312	3529.09	1.1632
		43.3749	-0.06146			43.3749	-0.07005			4.80012	-0.0075			3541.51	4.9526	3541.51	0.53038	3541.51	-2.8117	3541.51	-1.7379			3529.21	-5.8328	3529.21	-5.9505	3529.21	2.1067	3541.51	3.9627			3529.21	5.7848	3529.21	2.369	3529.21	-1.8381	3529.21	-1.8611			3562.01	12.418	3529.21	0.4075	3529.21	2.159
		43.4162	-0.06233			43.4162	-0.07197			4.80525	-0.00375			3541.66	-7.0218	3541.66	-7.4618	3541.66	-3.8054	3541.66	-0.71491			3529.33	-0.82352	3529.33	-5.9416	3529.33	5.1147	3541.66	1.9776			3529.33	1.7908	3529.33	-1.6383	3529.33	2.1898	3529.33	-2.8528			3562.21	18.47	3529.33	-0.58214	3529.33	4.1544
		43.4575	-0.06428			43.4575	-0.07215			4.8104	0.00629			3541.8	-3.9962	3541.8	-5.4538	3541.8	-6.7988	3541.8	-0.69078			3529.44	-7.8142	3529.44	-1.9322	3529.44	0.12295	3541.8	1.9928			3529.44	0.79695	3529.44	-2.6451	3529.44	5.2174	3529.44	6.156			3562.4	16.522	3529.44	1.428	3529.44	0.14935
		43.5247	-0.06653			43.5247	-0.06912			4.81553	-0.00209			3541.95	-2.9704	3541.95	-4.4454	3541.95	-4.792	3541.95	-4.6655			3529.56	-9.8047	3529.56	-1.9223	3529.56	-1.8687	3541.95	-1.9917			3529.56	2.8032	3529.56	2.3484	3529.56	-3.755	3529.56	5.1653			3562.6	2.5746	3529.56	-3.5622	3529.56	-2.8561
		43.566	-0.06708			43.566	-0.06916			4.82068	-0.00193			3542.1	2.0554	3542.1	-3.4369	3542.1	-2.7848	3542.1	-1.6391			3529.68	-5.7951	3529.68	0.08814	3529.68	0.13993	3542.1	-1.9758			3529.68	-1.1904	3529.68	0.34243	3529.68	-0.72756	3529.68	-0.82503			3562.8	25.629	3529.68	-0.55265	3529.68	-0.86194
		43.6073	-0.06792			43.6073	-0.06951			4.82581	-0.003			3542.24	1.0813	3542.24	-1.428	3542.24	-2.7774	3542.24	-3.6115			3529.79	-5.7855	3529.79	7.0991	3529.79	2.1487	3542.24	-1.9596			3529.79	0.81609	3529.79	-1.6632	3529.79	-1.7003	3529.79	1.1851			3562.99	11.683	3529.79	-0.54337	3529.79	0.13178
		43.6485	-0.07053			43.6485	-0.0702			4.83096	0.00186			3542.39	7.1073	3542.39	-0.41888	3542.39	-3.7697	3542.39	1.4173			3529.91	1.2243	3529.91	1.1106	3529.91	-0.84232	3542.39	-1.9431			3529.91	0.82274	3529.91	4.3317	3529.91	-5.6731	3529.91	7.1957			3563.19	14.739	3529.91	4.4656	3529.91	2.1251
		43.6898	-0.07311			43.6898	-0.06927			4.83611	-0.00769			3542.54	6.1333	3542.54	-0.40945	3542.54	-2.7616	3542.54	1.4473			3530.03	3.2342	3530.03	-0.87735	3530.03	-1.8331	3542.54	3.0739			3530.03	0.82954	3530.03	-2.6729	3530.03	-3.6461	3530.03	3.2068			3563.38	7.7959	3530.03	2.4743	3530.03	1.1179
		43.7549	-0.06568			43.7549	-0.06886			4.84124	-0.008			3542.68	-0.8405	3542.68	4.6003	3542.68	-2.7533	3542.68	-0.52142			3530.15	-7.7558	3530.15	2.1353	3530.15	-0.82374	3542.68	5.0912			3530.15	0.83648	3530.15	-3.6771	3530.15	4.3808	3530.15	-1.7816			3563.58	-0.14638	3530.15	3.4828	3530.15	4.1104
		43.7962	-0.06786			43.7962	-0.06863			4.84637	0.00447			3542.83	-1.8142	3542.83	-0.38971	3542.83	0.25536	3542.83	4.5111			3530.26	-1.7457	3530.26	-1.8516	3530.26	3.1859	3542.83	2.1089			3530.26	1.8436	3530.26	0.31914	3530.26	3.4075	3530.26	-1.7695			3563.77	-0.08759	3530.26	-1.5091	3530.26	3.1023
		43.8375	-0.07365			43.8375	-0.06759			4.8515	0.00891			3542.98	1.2121	3542.98	1.6206	3542.98	4.2643	3542.98	-0.45516			3530.38	7.2646	3530.38	0.16217	3530.38	2.1957	3542.98	-2.873			3530.38	-0.14916	3530.38	1.3159	3530.38	-1.5659	3530.38	-1.7569			3563.97	9.9722	3530.38	1.4987	3530.38	1.0939
		43.8788	-0.06976			43.8788	-0.06774			4.85664	-0.00579			3543.12	0.23858	3543.12	-0.36873	3543.12	5.2737	3543.12	-2.4201			3530.5	8.2749	3530.5	1.1765	3530.5	0.20578	3543.12	-0.85455			3530.5	0.85826	3530.5	-0.68678	3530.5	2.4606	3530.5	3.2562			3564.16	10.033	3530.5	-0.49378	3530.5	2.085
		43.9247	-0.07046			43.9247	-0.06694			4.86177	-0.00563			3543.27	-0.73487	3543.27	-1.3578	3543.27	2.2833	3543.27	-0.38373			3530.62	8.2854	3530.62	3.1914	3530.62	0.21608	3543.27	-0.83565			3530.62	-2.1341	3530.62	0.31103	3530.62	3.4868	3530.62	3.2698			3564.36	2.0951	3530.62	4.5134	3530.62	4.0756
		43.9881	-0.07327			43.9881	-0.06599			4.86691	0.000268063			3543.42	4.2918	3543.42	-1.3464	3543.42	0.29331	3543.42	-3.346			3530.73	2.2961	3530.73	6.207	3530.73	-4.7734	3543.42	4.1837			3530.73	4.8736	3530.73	-0.69062	3530.73	1.513	3530.73	0.28398			3564.56	3.1582	3530.73	-2.4797	3530.73	4.0658
		44.0293	-0.07117			44.0293	-0.06445			4.87204	0.00186			3543.56	0.31852	3543.56	0.66521	3543.56	-1.6963	3543.56	-7.307			3530.85	6.3068	3530.85	-2.7769	3530.85	1.2374	3543.56	-0.79661			3530.85	6.8816	3530.85	1.3083	3530.85	0.53893	3530.85	-0.70133			3564.75	7.2224	3530.85	-3.4731	3530.85	5.0555
		44.075	-0.07444			44.075	-0.06413			4.87718	-0.00434			3543.71	1.3454	3543.71	-3.3228	3543.71	-1.6856	3543.71	-4.2666			3530.97	4.3177	3530.97	0.23987	3530.97	0.24848	3543.71	-7.7764			3530.97	2.8897	3530.97	2.3077	3530.97	8.5647	3530.97	-5.6861			3564.95	7.2878	3530.97	3.5331	3530.97	2.0447
		44.1163	-0.07308			44.1163	-0.0632			4.88231	-0.00424			3543.86	2.3723	3543.86	-2.3104	3543.86	-0.67457	3543.86	-4.2248			3531.09	-0.67125	3531.09	-1.7427	3531.09	-0.74021	3543.86	-1.7558			3531.09	0.898	3531.09	2.3077	3531.09	-1.4097	3531.09	-11.67			3565.14	-1.6457	3531.09	2.539	3531.09	6.0335
		44.1576	-0.07161			44.1576	-0.06186			4.88744	0.000873471			3544	0.39936	3544	-0.2977	3544	-4.6631	3544	-2.1815			3531.2	8.3399	3531.2	0.27532	3531.2	-3.7286	3544	-3.7348			3531.2	-2.0935	3531.2	0.30833	3531.2	1.6158	3531.2	-4.6539			3565.34	-4.578	3531.2	1.5445	3531.2	5.0218
		44.2248	-0.07138			44.2248	-0.05983			4.89259	-0.0017			3544.15	4.4265	3544.15	-0.2846	3544.15	-5.6513	3544.15	-3.1369			3531.32	5.3513	3531.32	-0.70598	3531.32	4.2832	3544.15	-5.7132			3531.32	2.9152	3531.32	-0.69048	3531.32	2.6411	3531.32	-3.637			3565.53	-5.5091	3531.32	-3.4503	3531.32	4.0097
		44.2661	-0.06993			44.2661	-0.0559			4.89774	-0.00731			3544.3	1.4538	3544.3	-1.2711	3544.3	-4.6391	3544.3	-5.0908			3531.44	6.3627	3531.44	-3.6866	3531.44	0.29536	3544.3	-4.6912			3531.44	-5.0759	3531.44	-3.6887	3531.44	4.6662	3531.44	1.3805			3565.73	-9.4389	3531.44	-4.4454	3531.44	-0.00298
		44.3073	-0.07051			44.3073	-0.05649			4.90287	-0.00586			3544.44	2.4811	3544.44	2.7428	3544.44	-7.6265	3544.44	-10.043			3531.55	4.3744	3531.55	-0.66658	3531.55	0.30778	3544.44	-0.66872			3531.55	2.9333	3531.55	0.31375	3531.55	-1.3089	3531.55	-1.6013			3565.92	-6.3674	3531.55	-2.441	3531.55	2.9839
		44.3486	-0.06933			44.3486	-0.05815			4.908	0.00629			3544.59	-3.4914	3544.59	1.757	3544.59	-1.6135	3544.59	-4.9941			3531.67	1.3862	3531.67	2.3541	3531.67	2.3205	3544.59	2.3543			3531.67	9.9426	3531.67	2.3168	3531.67	-1.2842	3531.67	-2.5826			3566.12	-16.295	3531.67	4.5632	3531.67	0.97027
		44.3899	-0.07158			44.3899	-0.04968			4.91314	0.00271			3544.74	2.5362	3544.74	-2.2283	3544.74	-4.6001	3544.74	-2.9435			3531.79	-0.60187	3531.79	2.3756	3531.79	-0.66648	3544.74	5.3777			3531.79	4.9521	3531.79	2.3205	3531.79	-2.2597	3531.79	3.4367			3566.31	-11.221	3531.79	6.5669	3531.79	0.95615
		44.455	-0.06918			44.455	-0.05308			4.91826	-0.00584			3544.88	-4.4361	3544.88	-7.2132	3544.88	-2.5863	3544.88	-0.8914			3531.91	6.4102	3531.91	-1.6023	3531.91	-3.6531	3544.88	7.4017			3531.91	0.96192	3531.91	3.3249	3531.91	-0.23532	3531.91	2.4567			3566.51	-11.145	3531.91	7.5703	3531.91	3.9415
		44.4963	-0.06701			44.4963	-0.05257			4.9234	-0.00772			3545.03	-4.4083	3545.03	0.80234	3545.03	-3.5721	3545.03	6.1623			3532.02	4.4225	3532.02	-5.5795	3532.02	5.3605	3545.03	-1.5737			3532.02	-2.0281	3532.02	8.3299	3532.02	-3.2112	3532.02	6.4773			3566.71	-1.0686	3532.02	-0.42671	3532.02	-2.0736
		44.5376	-0.06964			44.5376	-0.04814			4.92854	0.00405			3545.18	-3.3804	3545.18	2.8183	3545.18	2.4426	3545.18	6.2176			3532.14	-0.56499	3532.14	-1.5559	3532.14	0.37446	3545.18	3.4513			3532.14	-4.0178	3532.14	5.3356	3532.14	-4.1872	3532.14	4.4985			3566.9	-10.991	3532.14	4.5759	3532.14	-1.0892
		44.5789	-0.06879			44.5789	-0.04833			4.93368	-0.00339			3545.32	-2.3523	3545.32	-1.1653	3545.32	7.4577	3545.32	4.2744			3532.26	-1.5523	3532.26	0.46836	3532.26	-4.6112	3545.32	0.4769			3532.26	-4.0073	3532.26	2.3421	3532.26	2.8365	3532.26	4.5204			3567.1	1.0889	3532.26	1.5781	3532.26	2.8947
		44.6249	-0.06861			44.6249	-0.04844			4.93881	-0.000434782			3545.47	-1.3242	3545.47	-1.1484	3545.47	2.4733	3545.47	-0.66708			3532.38	1.4605	3532.38	1.4934	3532.38	-3.5966	3545.47	1.503			3532.38	-0.99658	3532.38	-3.6508	3532.38	6.86	3532.38	-1.457			3567.29	-13.83	3532.38	2.5799	3532.38	4.878
		44.6882	-0.06917			44.6882	-0.05072			4.94393	-0.00559			3545.62	3.7041	3545.62	-4.1311	3545.62	4.4893	3545.62	-2.6069			3532.49	-5.5265	3532.49	-0.4808	3532.49	-7.5816	3545.62	1.5298			3532.49	1.0144	3532.49	-3.6429	3532.49	2.8833	3532.49	-1.4338			3567.49	-12.748	3532.49	-0.41867	3532.49	1.8609
		44.7295	-0.06914			44.7295	-0.04982			4.94906	0.00296			3545.76	0.73248	3545.76	-3.1133	3545.76	3.5057	3545.76	1.4549			3532.61	-0.51332	3532.61	-0.45423	3532.61	-0.5663	3545.76	3.557			3532.61	3.0257	3532.61	0.36571	3532.61	-1.0936	3532.61	-1.4099			3567.68	-5.664	3532.61	-3.4177	3532.61	0.84318
		44.7751	-0.07062			44.7751	-0.04935			4.9542	0.0018			3545.91	0.76099	3545.91	1.9049	3545.91	7.5227	3545.91	7.5184			3532.73	3.5001	3532.73	0.57311	3532.73	0.44938	3545.91	7.5849			3532.73	4.0372	3532.73	-1.6249	3532.73	0.92931	3532.73	-4.3853			3567.88	4.4213	3532.73	-3.4171	3532.73	-0.17504
		44.8163	-0.0725			44.8163	-0.04889			4.95934	-0.00486			3546.06	0.78962	3546.06	-2.0763	3546.06	4.5401	3546.06	5.5836			3532.84	-0.48634	3532.84	-1.3988	3532.84	-2.5346	3546.06	3.6134			3532.84	2.049	3532.84	-3.6148	3532.84	2.952	3532.84	1.64			3568.07	-4.4918	3532.84	-4.417	3532.84	-3.1938
		44.8576	-0.07353			44.8576	-0.04843			4.96446	-0.00129			3546.2	-0.18162	3546.2	-1.0571	3546.2	3.558	3546.2	2.6505			3532.96	-0.47255	3532.96	-3.3698	3532.96	-1.5181	3546.2	2.6424			3532.96	-4.939	3532.96	-7.6038	3532.96	1.9744	3532.96	0.66605			3568.27	-17.403	3532.96	1.5828	3532.96	-0.21306
		44.9249	-0.07483			44.9249	-0.04821			4.96961	0.0031			3546.35	-4.1527	3546.35	1.9627	3546.35	2.5764	3546.35	3.7193			3533.08	-1.4586	3533.08	-1.3401	3533.08	1.4987	3546.35	3.6721			3533.08	-4.9266	3533.08	-5.5921	3533.08	4.9966	3533.08	-0.3072			3568.47	-16.314	3533.08	4.582	3533.08	-3.2329
		44.9662	-0.07511			44.9662	-0.04621			4.97475	0.00154			3546.5	3.8763	3546.5	-8.017	3546.5	3.5952	3546.5	5.7898			3533.2	-1.4444	3533.2	-4.3095	3533.2	-1.4841	3546.5	1.7024			3533.2	-1.914	3533.2	0.42046	3533.2	0.01852	3533.2	-6.2797			3568.66	-26.222	3533.2	10.581	3533.2	-0.25325
		45.0075	-0.07661			45.0075	-0.04561			4.97989	-0.00481			3546.64	7.9054	3546.64	-3.9962	3546.64	1.6146	3546.64	2.8621			3533.31	3.5701	3533.31	-0.27808	3533.31	-3.4666	3546.64	1.7333			3533.31	-0.90106	3533.31	-3.5662	3533.31	1.0402	3533.31	-0.2515			3568.86	-6.1288	3533.31	5.5793	3533.31	4.7258
		45.0487	-0.07799			45.0487	-0.0441			4.98502	-0.00423			3546.79	4.9347	3546.79	1.0251	3546.79	1.6345	3546.79	2.9362			3533.43	5.5847	3533.43	-3.2458	3533.43	-1.4486	3546.79	5.7649			3533.43	-2.8878	3533.43	-2.5519	3533.43	2.0617	3533.43	4.7775			3569.05	-4.034	3533.43	7.5772	3533.43	-2.2956
		45.09	-0.07536			45.09	-0.04401			4.99016	0.00265			3546.94	-1.0359	3546.94	2.047	3546.94	4.655	3546.94	2.0122			3533.55	-6.4005	3533.55	-7.2127	3533.55	1.5698	3546.94	6.7972			3533.55	-0.87429	3533.55	-4.5368	3533.55	-1.9171	3533.55	1.8072			3569.25	-10.937	3533.55	2.5746	3533.55	-1.3177
		45.1553	-0.07153			45.1553	-0.04495			4.99531	-0.00327			3547.08	-2.0064	3547.08	-1.9305	3547.08	-3.3241	3547.08	-1.9099			3533.67	0.6146	3533.67	-6.1787	3533.67	4.5887	3547.08	4.8301			3533.67	-0.86044	3533.67	-8.5209	3533.67	-7.8961	3533.67	-4.1623			3569.44	-3.8393	3533.67	-2.4284	3533.67	-1.3403
		45.1966	-0.07039			45.1966	-0.04575			5.00047	-0.00125			3547.23	1.0233	3547.23	1.0925	3547.23	-2.3026	3547.23	-1.8302			3533.78	-3.3701	3533.78	-5.1439	3533.78	0.60793	3547.23	3.8637			3533.78	-0.84627	3533.78	-2.504	3533.78	-2.8754	3533.78	-3.1309			3569.64	5.2606	3533.78	-3.4319	3533.78	0.63659
		45.2379	-0.0727			45.2379	-0.04284			5.0056	-0.0034			3547.38	3.0531	3547.38	-1.8839	3547.38	-5.2805	3547.38	2.2515			3533.9	-1.3546	3533.9	-0.10812	3533.9	1.6276	3547.38	4.898			3533.9	4.1682	3533.9	-2.4862	3533.9	3.145	3533.9	-0.09883			3569.83	5.3623	3533.9	-0.43582	3533.9	-6.3871
		45.2791	-0.07033			45.2791	-0.04085			5.01074	0.00299			3547.52	3.083	3547.52	1.1403	3547.52	-6.2579	3547.52	-1.6648			3534.02	1.6612	3534.02	-5.0715	3534.02	3.6477	3547.52	1.933			3534.02	0.18306	3534.02	-4.4676	3534.02	3.1652	3534.02	-5.0659			3570.03	0.46574	3534.02	3.5597	3534.02	-3.4114
		45.3248	-0.06964			45.3248	-0.03994			5.0159	-0.00525			3547.67	3.1131	3547.67	2.165	3547.67	-0.23475	3547.67	-0.57922			3534.13	0.67722	3534.13	-6.0339	3534.13	-0.33167	3547.67	-2.0313			3534.13	-4.8018	3534.13	1.5521	3534.13	4.1851	3534.13	-4.0322			3570.22	-5.429	3534.13	2.5548	3534.13	-3.4363
		45.3882	-0.07087			45.3882	-0.03939			5.02103	-0.00446			3547.82	-0.85664	3547.82	6.1904	3547.82	1.789	3547.82	2.5084			3534.25	-2.3065	3534.25	-7.9954	3534.25	1.6894	3547.82	-0.99483			3534.25	0.21374	3534.25	-2.4273	3534.25	2.2047	3534.25	-4.9976			3570.42	-9.3219	3534.25	2.5493	3534.25	-5.4618
		45.4294	-0.07238			45.4294	-0.03874			5.02618	-0.00268			3547.96	-0.82627	3547.96	10.216	3547.96	2.8133	3547.96	1.598			3534.37	-2.29	3534.37	-8.9559	3534.37	-0.28911	3547.96	-0.95764			3534.37	3.2296	3534.37	0.59421	3534.37	3.2241	3534.37	0.03782			3570.62	-0.21297	3534.37	-2.4567	3534.37	-4.4878
		45.4753	-0.07512			45.4753	-0.03872			5.03132	-0.00147			3548.11	-2.7958	3548.11	3.243	3548.11	-1.1617	3548.11	-1.3103			3534.49	2.7267	3534.49	-4.9155	3534.49	2.7329	3548.11	5.0803			3534.49	-0.75418	3534.49	-0.38325	3534.49	-0.75683	3534.49	0.07409			3570.81	0.89786	3534.49	-5.4632	3534.49	0.48551
		45.5166	-0.07751			45.5166	-0.03632			5.03646	-2.59302e-05			3548.26	1.2349	3548.26	5.2703	3548.26	4.8638	3548.26	-0.2165			3534.6	2.7438	3534.6	1.1258	3534.6	0.75535	3548.26	6.119			3534.6	1.2624	3534.6	-3.3597	3534.6	0.26195	3534.6	-4.8888			3571.01	12.011	3534.6	-1.4702	3534.6	2.4583
		45.5579	-0.07837			45.5579	-0.03759			5.04159	-0.00605			3548.4	8.2657	3548.4	7.2982	3548.4	8.8899	3548.4	-1.1206			3534.72	2.7611	3534.72	-1.8318	3534.72	1.7783	3548.4	2.1585			3534.72	-0.72063	3534.72	-3.3351	3534.72	1.2804	3534.72	-6.8508			3571.2	-13.875	3534.72	-3.4777	3534.72	-3.5696
		45.6249	-0.08062			45.6249	-0.03669			5.04674	0.0044			3548.55	2.2967	3548.55	0.32681	3548.55	0.91667	3548.55	0.97736			3534.84	-2.2214	3534.84	-3.7885	3534.84	-0.19821	3548.55	2.1988			3534.84	5.2967	3534.84	-0.30955	3534.84	-0.70137	3534.84	-7.8119			3571.4	-6.758	3534.84	-3.4858	3534.84	2.402
		45.6662	-0.08084			45.6662	-0.03505			5.05186	0.00576			3548.7	1.3278	3548.7	-0.64394	3548.7	2.9441	3548.7	-0.9225			3534.96	-0.20358	3534.96	2.2558	3534.96	-4.1742	3548.7	5.2398			3534.96	-4.6856	3534.96	-4.2829	3534.96	-1.6835	3534.96	-0.77205			3571.59	8.3606	3534.96	-2.4945	3534.96	-3.6271
		45.7075	-0.0815			45.7075	-0.03573			5.057	-0.00855			3548.84	3.3591	3548.84	9.386	3548.84	3.9721	3548.84	-3.8202			3535.07	0.81452	3535.07	0.30117	3535.07	-5.1497	3548.84	0.28173			3535.07	-1.6675	3535.07	-6.2552	3535.07	-1.6659	3535.07	-6.7313			3571.79	-7.5187	3535.07	2.4963	3535.07	0.34321
		45.7488	-0.08051			45.7488	-0.03625			5.06213	-0.01131			3548.99	-2.6095	3548.99	-0.58338	3548.99	-0.99926	3548.99	-1.7157			3535.19	-0.1671	3535.19	1.3475	3535.19	-2.1247	3548.99	-1.6756			3535.19	-0.64895	3535.19	-0.22637	3535.19	-1.6486	3535.19	-5.6897			3571.98	-9.3959	3535.19	-0.51343	3535.19	-3.6871
		45.79	-0.08062			45.79	-0.03482			5.06726	0.00647			3549.13	2.4221	3549.13	-3.552	3549.13	-0.96994	3549.13	-0.6089			3535.31	-4.1484	3535.31	1.395	3535.31	3.9009	3549.13	0.368			3535.31	-4.63	3535.31	-2.1965	3535.31	-0.63166	3535.31	-2.6471			3572.18	-4.2711	3535.31	-1.5238	3535.31	0.28198
		45.8553	-0.08054			45.8553	-0.03436			5.0724	0.00489			3549.28	0.45383	3549.28	6.48	3549.28	8.06	3549.28	5.5001			3535.43	1.8705	3535.43	-1.5566	3535.43	-2.073	3549.28	1.4124			3535.43	-6.6107	3535.43	-5.1654	3535.43	-0.61502	3535.43	0.39643			3572.38	10.856	3535.43	-2.5347	3535.43	-5.7496
		45.8966	-0.08151			45.8966	-0.0346			5.07754	-0.00302			3549.43	-1.5143	3549.43	7.5128	3549.43	-0.90929	3549.43	9.6114			3535.54	2.8898	3535.54	-5.507	3535.54	-4.0463	3549.43	2.4577			3535.54	0.40905	3535.54	-8.1333	3535.54	-2.5987	3535.54	0.44092			3572.57	-6.015	3535.54	-2.5461	3535.54	-5.7818
		45.9379	-0.08105			45.9379	-0.03455			5.08268	-0.0021			3549.57	1.5178	3549.57	3.5463	3549.57	-1.8779	3549.57	3.725			3535.66	-0.09068	3535.66	-6.4564	3535.66	-3.0191	3549.57	1.5038			3535.66	0.42923	3535.66	-9.0999	3535.66	-2.5827	3535.66	-4.5136			3572.77	-4.8837	3535.66	-0.55822	3535.66	-1.8146
		45.9792	-0.08069			45.9792	-0.03529			5.08781	-0.00416			3549.72	1.55	3549.72	3.5806	3549.72	-2.8459	3549.72	1.8409			3535.78	-3.0708	3535.78	-1.4047	3535.78	-0.9913	3549.72	-3.4491			3535.78	1.4498	3535.78	-1.0654	3535.78	-3.5671	3535.78	0.53283			3572.96	1.2498	3535.78	-6.5709	3535.78	0.15191
		46.0251	-0.08114			46.0251	-0.03453			5.09296	0.00401			3549.87	-1.4176	3549.87	8.6156	3549.87	2.1868	3549.87	1.9593			3535.89	-4.0507	3535.89	4.6481	3535.89	-0.96291	3549.87	-6.4012			3535.89	1.4709	3535.89	-4.0297	3535.89	-5.5518	3535.89	0.58028			3573.16	-7.6145	3535.89	-3.5842	3535.89	-1.8822
		46.0884	-0.08124			46.0884	-0.03555			5.09811	-0.00264			3550.01	0.61501	3550.01	-2.3486	3550.01	3.2203	3550.01	1.0799			3536.01	-2.0302	3536.01	-0.298	3536.01	-3.9339	3550.01	-0.35233			3536.01	0.4924	3536.01	-2.9928	3536.01	0.4632	3536.01	-2.3713			3573.35	-2.4765	3536.01	1.4019	3536.01	-0.91699
		46.1297	-0.08148			46.1297	-0.035			5.10325	0.00162			3550.16	3.6478	3550.16	-3.312	3550.16	3.2545	3550.16	-0.79694			3536.13	-3.0094	3536.13	-0.24294	3536.13	2.0957	3550.16	-2.3025			3536.13	-6.4856	3536.13	-2.9547	3536.13	0.47781	3536.13	1.6782			3573.55	-10.336	3536.13	-3.6126	3536.13	0.04757
		46.1754	-0.08114			46.1754	-0.0359			5.10839	0.000142977			3550.31	-3.3193	3550.31	-2.2746	3550.31	-0.71063	3550.31	1.3286			3536.25	-1.9883	3536.25	1.8133	3536.25	0.12586	3550.31	4.7482			3536.25	-1.4632	3536.25	-2.9154	3536.25	-2.5079	3536.25	-0.27126			3573.74	4.8064	3536.25	2.3722	3536.25	2.0115
		46.2167	-0.07208			46.2167	-0.03811			5.11352	-0.000242673			3550.45	1.7138	3550.45	-1.2364	3550.45	-3.675	3550.45	-4.5434			3536.36	0.03317	3536.36	1.8706	3536.36	-0.84332	3550.45	3.7999			3536.36	-3.4403	3536.36	2.1253	3536.36	0.50598	3536.36	-5.2197			3573.94	10.951	3536.36	2.3565	3536.36	-2.0253
		46.258	-0.0764			46.258	-0.03663			5.11866	-0.00656			3550.6	-0.25297	3550.6	1.8026	3550.6	0.36142	3550.6	0.58718			3536.48	4.0549	3536.48	1.9292	3536.48	-1.8119	3550.6	2.8526			3536.48	-1.417	3536.48	-1.8328	3536.48	5.5195	3536.48	-3.1671			3574.13	8.0987	3536.48	2.34	3536.48	-6.0627
		46.3252	-0.07834			46.3252	-0.03921			5.12379	-0.00299			3550.75	-1.2195	3550.75	3.8424	3550.75	6.3986	3550.75	8.7202			3536.6	-0.92294	3536.6	4.9889	3536.6	0.22022	3550.75	-2.0938			3536.6	-4.3931	3536.6	-0.78958	3536.6	4.5327	3536.6	-1.1134			3574.33	1.2485	3536.6	0.32293	3536.6	2.8992
		46.3665	-0.07946			46.3665	-0.04188			5.12894	0.00545			3550.89	-3.1859	3550.89	3.8831	3550.89	5.4365	3550.89	1.8559			3536.72	-2.9005	3536.72	7.0498	3536.72	0.25296	3550.89	-4.0391			3536.72	-7.3687	3536.72	-0.74504	3536.72	-5.4545	3536.72	-1.0586			3574.53	-14.599	3536.72	-2.6948	3536.72	0.86036
		46.4077	-0.08396			46.4077	-0.04333			5.13408	0.00161			3551.04	0.84793	3551.04	-0.07532	3551.04	1.4752	3551.04	0.99408			3536.83	-1.8777	3536.83	4.1119	3536.83	-1.7136	3551.04	-1.9834			3536.83	-5.3439	3536.83	5.3008	3536.83	-4.4421	3536.83	-1.0027			3574.72	2.5554	3536.83	-4.7132	3536.83	-0.17912
		46.449	-0.0859			46.449	-0.04394			5.13923	-0.00622			3551.19	-4.1181	3551.19	1.9671	3551.19	-1.4853	3551.19	3.1349			3536.95	1.1455	3536.95	3.1753	3536.95	-2.6796	3551.19	2.0732			3536.95	-2.3185	3536.95	-3.6519	3536.95	-0.43007	3536.95	-0.94568			3574.92	-0.2873	3536.95	4.2677	3536.95	2.7807
		46.4903	-0.0865			46.4903	-0.04359			5.14436	-0.00189			3551.33	-3.0839	3551.33	-0.98958	3551.33	1.5551	3551.33	2.2784			3537.07	-0.831	3537.07	-0.7601	3537.07	-1.6448	3551.33	4.131			3537.07	-1.2926	3537.07	-2.6033	3537.07	-8.4184	3537.07	-0.88755			3575.11	-0.12751	3537.07	1.2479	3537.07	-0.26017
		46.5555	-0.08646			46.5555	-0.04234			5.14949	0.0039			3551.48	1.9505	3551.48	-2.9454	3551.48	1.5962	3551.48	1.4245			3537.18	-1.8071	3537.18	-0.69424	3537.18	-0.60937	3551.48	1.1898			3537.18	-4.2662	3537.18	1.4467	3537.18	-0.40719	3537.18	1.1717			3575.31	19.035	3537.18	1.2274	3537.18	-0.30174
		46.5968	-0.08638			46.5968	-0.03918			5.15463	0.00197			3551.63	0.98507	3551.63	-3.9002	3551.63	-1.3619	3551.63	-3.4266			3537.3	2.2171	3537.3	0.37289	3537.3	5.4268	3551.63	-5.7503			3537.3	-1.2393	3537.3	2.4981	3537.3	1.6037	3537.3	0.23214			3575.5	25.2	3537.3	0.20621	3537.3	3.656
		46.6381	-0.08652			46.6381	-0.03712			5.15977	-0.00529			3551.77	-1.9802	3551.77	-5.8542	3551.77	-0.31909	3551.77	-3.275			3537.42	1.2417	3537.42	4.4413	3537.42	3.4636	3551.77	-5.6894			3537.42	0.78819	3537.42	3.551	3537.42	-1.3859	3537.42	5.2937			3575.7	-1.6325	3537.42	-1.8157	3537.42	0.61299
		46.6794	-0.08429			46.6794	-0.03712			5.16492	0.000564409			3551.92	-1.9452	3551.92	-1.8072	3551.92	-1.2755	3551.92	1.8793			3537.54	-0.73325	3537.54	3.511	3537.54	0.50119	3551.92	-1.6273			3537.54	3.8162	3537.54	5.6053	3537.54	-2.3759	3537.54	-7.6435			3575.89	12.538	3537.54	1.1617	3537.54	-2.4307
		46.7207	-0.08236			46.7207	-0.03808			5.17006	0.00341			3552.07	1.09	3552.07	5.2407	3552.07	-1.231	3552.07	0.03643			3537.65	0.29213	3537.65	4.5821	3537.65	-1.4605	3552.07	-1.5642			3537.65	0.84481	3537.65	0.66108	3537.65	0.63373	3537.65	1.4205			3576.09	-9.2891	3537.65	-2.8616	3537.65	0.52487
		46.7853	-0.08168			46.7853	-0.03416			5.17519	-0.00199			3552.21	2.1253	3552.21	1.2896	3552.21	-0.18563	3552.21	2.1964			3537.77	-2.6821	3537.77	0.65441	3537.77	-4.4215	3552.21	1.5001			3537.77	-0.12604	3537.77	4.7184	3537.77	-0.35708	3537.77	-0.51435			3576.29	-6.1133	3537.77	1.1143	3537.77	-1.5203
		46.8266	-0.0816			46.8266	-0.03357			5.18034	-0.00419			3552.36	-2.8391	3552.36	1.3395	3552.36	1.8606	3552.36	1.3592			3537.89	-2.6559	3537.89	2.7281	3537.89	-3.3817	3552.36	0.56559			3537.89	-1.0963	3537.89	3.7772	3537.89	0.65168	3537.89	0.55205			3576.48	3.0653	3537.89	-0.91054	3537.89	-0.56616
		46.8679	-0.08235			46.8679	-0.03233			5.18549	-0.00332			3552.51	-2.8033	3552.51	0.39031	3552.51	-1.0923	3552.51	3.5249			3538.01	0.37064	3538.01	1.8032	3538.01	-3.3411	3552.51	-0.3678			3538.01	3.934	3538.01	3.8375	3538.01	-6.34	3538.01	5.6197			3576.68	2.2467	3538.01	-4.9361	3538.01	1.3872
		46.9091	-0.08459			46.9091	-0.032			5.19062	0.00901			3552.65	-2.7674	3552.65	2.4422	3552.65	-1.0443	3552.65	-3.3065			3538.12	-0.60239	3538.12	3.8796	3538.12	0.70025	3552.65	0.69999			3538.12	0.96491	3538.12	0.8994	3538.12	-10.332	3538.12	-0.31143			3576.87	-14.569	3538.12	-2.9625	3538.12	-1.6601
		46.9504	-0.08571			46.9504	-0.03206			5.19576	-0.00268			3552.8	-1.7312	3552.8	-0.50497	3552.8	0.00465	3552.8	-0.13492			3538.24	-1.575	3538.24	0.95742	3538.24	-1.2576	3552.8	-0.23103			3538.24	-0.00359	3538.24	0.96287	3538.24	-4.3247	3538.24	-3.2413			3577.07	-8.3819	3538.24	-1.9896	3538.24	-1.7082
		47.0157	-0.08645			47.0157	-0.03186			5.20089	-0.00967			3552.95	-2.6948	3552.95	2.5489	3552.95	-0.9455	3552.95	1.0396			3538.36	-4.5472	3538.36	-0.96336	3538.36	0.7853	3552.95	1.8392			3538.36	-1.9715	3538.36	5.0279	3538.36	0.68234	3538.36	4.8302			3577.26	0.80819	3538.36	-0.01746	3538.36	-1.7571
		47.057	-0.0868			47.057	-0.03123			5.20602	0.00348			3553.09	1.3418	3553.09	-1.3961	3553.09	-3.8947	3553.09	2.2172			3538.48	-5.519	3538.48	-3.8827	3538.48	4.829	3553.09	-1.0894			3538.48	-2.9388	3538.48	0.09463	3538.48	-1.3111	3538.48	4.9029			3577.46	10.001	3538.48	1.9539	3538.48	0.19331
		47.0982	-0.0865			47.0982	-0.03107			5.21115	0.01057			3553.24	-3.6213	3553.24	-4.3401	3553.24	2.157	3553.24	-2.6023			3538.59	-2.4903	3538.59	-4.8006	3538.59	5.8736	3553.24	-1.0168			3538.59	2.0946	3538.59	5.163	3538.59	-5.305	3538.59	-2.0231			3577.65	-4.8027	3538.59	-5.0756	3538.59	4.143
		47.1395	-0.08429			47.1395	-0.03131			5.21629	-0.00679			3553.39	-3.5843	3553.39	0.71696	3553.39	1.2097	3553.39	-2.4186			3538.71	-1.4612	3538.71	-0.71712	3538.71	1.9189	3553.39	-2.9429			3538.71	3.1286	3538.71	0.23295	3538.71	-6.2994	3538.71	10.052			3577.85	-14.604	3538.71	0.89409	3538.71	0.09182
		47.1808	-0.08386			47.1808	-0.03235			5.22144	-0.0011			3553.53	-1.547	3553.53	-0.22488	3553.53	2.2633	3553.53	-8.2319			3538.83	3.5683	3538.83	1.3679	3538.83	-1.0348	3553.53	-0.8677			3538.83	5.1632	3538.83	4.3046	3538.83	2.7057	3538.83	3.129			3578.05	-7.4015	3538.83	1.863	3538.83	3.0399
		47.2455	-0.08349			47.2455	-0.0325			5.22659	-0.00313			3553.68	0.49052	3553.68	-3.1656	3553.68	-0.68206	3553.68	-2.042			3538.94	1.5982	3538.94	3.4543	3538.94	9.0122	3553.68	-2.7912			3538.94	0.19849	3538.94	5.378	3538.94	2.7104	3538.94	5.207			3578.24	-2.1963	3538.94	0.83106	3538.94	2.9872
		47.2868	-0.08225			47.2868	-0.03571			5.23172	0.00087311			3553.83	1.5282	3553.83	-2.1052	3553.83	-0.62645	3553.83	3.1511			3539.06	3.6286	3539.06	3.5423	3539.06	6.0602	3553.83	-2.7135			3539.06	4.2344	3539.06	3.4531	3539.06	4.7145	3539.06	1.2864			3578.44	2.0121	3539.06	-2.2017	3539.06	0.93379
		47.328	-0.08269			47.328	-0.03681			5.23686	-0.00511			3553.97	-0.43379	3553.97	-3.0437	3553.97	0.43016	3553.97	2.3474			3539.18	2.6595	3539.18	2.6318	3539.18	4.109	3553.97	-4.6344			3539.18	2.271	3539.18	0.52997	3539.18	5.7182	3539.18	-1.6328			3578.63	8.2236	3539.18	-4.2353	3539.18	-2.1204
		47.3693	-0.08332			47.3693	-0.03683			5.24201	-0.00224			3554.12	3.6044	3554.12	-0.98109	3554.12	-1.5122	3554.12	3.5468			3539.3	-1.3091	3539.3	0.72279	3539.3	-0.84134	3554.12	-7.554			3539.3	2.3083	3539.3	-3.3914	3539.3	3.7214	3539.3	2.4494			3578.83	-0.56158	3539.3	-2.2698	3539.3	-0.17548
		47.4106	-0.08428			47.4106	-0.03693			5.24714	0.0028			3554.27	3.6428	3554.27	-1.9173	3554.27	-1.4536	3554.27	-2.2504			3539.41	3.7226	3539.41	-2.1847	3539.41	-7.7907	3554.27	-1.4722			3539.41	5.3463	3539.41	0.68902	3539.41	1.7241	3539.41	1.533			3579.02	6.6565	3539.41	-0.30509	3539.41	-2.2313
		47.4758	-0.08269			47.4758	-0.0364			5.25229	-0.000951303			3554.41	0.68149	3554.41	0.1477	3554.41	1.6061	3554.41	3.9557			3539.53	4.7549	3539.53	2.9095	3539.53	3.2608	3554.41	0.61096			3539.53	2.385	3539.53	4.7713	3539.53	4.7263	3539.53	2.6181			3579.22	8.8778	3539.53	-0.34128	3539.53	1.7121
		47.5171	-0.08166			47.5171	-0.03613			5.25743	0.00371			3554.56	-3.2796	3554.56	0.21387	3554.56	-6.3331	3554.56	-2.835			3539.65	-0.21233	3539.65	4.0051	3539.65	1.3132	3554.56	1.6955			3539.65	-6.5756	3539.65	4.8553	3539.65	5.7279	3539.65	-0.29546			3579.41	14.102	3539.65	-0.37836	3539.65	-1.3454
		47.5584	-0.0814			47.5584	-0.03599			5.26257	-0.00423			3554.71	0.75954	3554.71	-0.71876	3554.71	-4.2713	3554.71	-4.6222			3539.77	0.82091	3539.77	1.1024	3539.77	0.36655	3554.71	-8.2186			3539.77	-2.5355	3539.77	-1.0587	3539.77	4.7291	3539.77	1.7925			3579.61	8.3304	3539.77	-2.4163	3539.77	-4.4036
		47.5997	-0.07789			47.5997	-0.0357			5.26771	0.00128			3554.85	-2.2011	3554.85	-3.6502	3554.85	-1.2085	3554.85	-2.4061			3539.88	3.8546	3539.88	1.2013	3539.88	3.4209	3554.85	-5.1312			3539.88	2.5053	3539.88	-0.97092	3539.88	-0.27033	3539.88	-2.1181			3579.8	-3.4381	3539.88	1.5448	3539.88	2.5373
		47.641	-0.0785			47.641	-0.03565			5.27285	0.00617			3555	-2.1614	3555	-6.5803	3555	-3.1445	3555	-5.1865			3540	-1.1111	3540	2.3018	3540	5.4761	3555	-2.0424			3540	0.54683	3540	0.11881	3540	2.7297	3540	4.9728			3580	-2.2033	3540	1.505	3540	-3.5225
		47.7057	-0.07775			47.7057	-0.0353			5.278	-0.0036
		47.747	-0.07669			47.747	-0.03953			5.28313	-0.0023
		47.7882	-0.07641			47.7882	-0.03751			5.28827	-0.00288
		47.8295	-0.07745			47.8295	-0.03757			5.29342	0.00477
		47.8708	-0.07673			47.8708	-0.0364			5.29856	-0.01017
		47.936	-0.0766			47.936	-0.03712			5.3037	-0.00766
		47.9773	-0.07524			47.9773	-0.03512			5.30884	-0.00194
		48.0185	-0.07554			48.0185	-0.03471			5.31398	-0.00183
		48.0598	-0.07388			48.0598	-0.03447			5.31912	-0.00504
		48.1011	-0.07354			48.1011	-0.03533			5.32427	-0.0042
		48.1659	-0.07244			48.1659	-0.0351			5.32941	0.00479
		48.2072	-0.07091			48.2072	-0.03915			5.33454	0.00246
		48.2484	-0.07055			48.2484	-0.03971			5.33967	-0.00588
		48.2897	-0.07138			48.2897	-0.04035			5.3448	-0.00319
		48.331	-0.07192			48.331	-0.04144			5.34993	0.00189
		48.3962	-0.07256			48.3962	-0.04132			5.35507	0.00107
		48.4375	-0.07234			48.4375	-0.04162			5.3602	-0.0053
		48.4787	-0.0719			48.4787	-0.04126			5.36533	-0.00263
		48.52	-0.07116			48.52	-0.04093			5.37047	0.0088
		48.5613	-0.0705			48.5613	-0.04114			5.37563	0.001
		48.6261	-0.07028			48.6261	-0.04135			5.38077	-0.00346
		48.6674	-0.06953			48.6674	-0.04381			5.38591	0.00173
		48.7087	-0.0693			48.7087	-0.04451			5.39106	0.00422
		48.7499	-0.0688			48.7499	-0.04519			5.3962	-0.00108
		48.7912	-0.06756			48.7912	-0.04509			5.40135	-0.00183
		48.8564	-0.06824			48.8564	-0.04444			5.40649	0.000846085
		48.8977	-0.06829			48.8977	-0.04273			5.41163	0.00604
		48.939	-0.05618			48.939	-0.04213			5.41677	-0.00244
		48.9803	-0.0632			48.9803	-0.04122			5.4219	-0.00623
		49.0215	-0.064			49.0215	-0.03966			5.42704	-0.000189375
		49.0863	-0.06525			49.0863	-0.03706			5.43217	0.00145
		49.1276	-0.06604			49.1276	-0.03615			5.43731	0.00202
		49.1689	-0.0667			49.1689	-0.03244			5.44245	-0.00398
		49.2101	-0.06846			49.2101	-0.03143			5.4476	0.0031
		49.2514	-0.0693			49.2514	-0.02965			5.45274	0.00387
		49.3166	-0.07056			49.3166	-0.02666			5.45789	0.00108
		49.3579	-0.07194			49.3579	-0.0222			5.46304	-0.00592
		49.3992	-0.07283			49.3992	-0.01952			5.46818	0.00602
		49.4405	-0.07189			49.4405	-0.01654			5.47334	-0.00191
		49.4818	-0.07374			49.4818	-0.01461			5.47848	-0.00373
		49.5465	-0.07388			49.5465	-0.01052			5.48362	-0.00546
		49.5878	-0.07443			49.5878	-0.01441			5.48876	0.00665
		49.6291	-0.07552			49.6291	-0.0146			5.49392	-0.00201
		49.6704	-0.07834			49.6704	-0.01634			5.49907	-0.00788
		49.7116	-0.07893			49.7116	-0.01851			5.5042	-0.00547
		49.7769	-0.07954			49.7769	-0.02048			5.50936	0.00215
		49.8182	-0.07909			49.8182	-0.02426			5.5145	-0.00193
		49.8594	-0.07779			49.8594	-0.02756			5.51964	-0.00523
		49.9007	-0.07467			49.9007	-0.03108			5.52479	-0.00499
		49.942	-0.07445			49.942	-0.03684			5.52993	0.00472
		50.0068	-0.07449			50.0068	-0.02533			5.53507	-0.00118
		50.0481	-0.075			50.0481	-0.03672			5.54021	-0.00645
		50.0894	-0.07522			50.0894	-0.03245			5.54535	-0.00314
		50.1307	-0.07596			50.1307	-0.04124			5.55051	0.00668
		50.1719	-0.07597			50.1719	-0.02911			5.55565	-0.00349
		50.2371	-0.07609			50.2371	-0.02793			5.56079	-0.00177
		50.2784	-0.0756			50.2784	-0.0227			5.56593	-0.000361621
		50.3197	-0.07545			50.3197	-0.02048			5.57107	-0.00041502
		50.361	-0.07241			50.361	-0.02139			5.57621	-0.000566317
		50.4023	-0.07184			50.4023	-0.02211			5.58134	-0.00689
		50.4671	-0.07188			50.4671	-0.02487			5.58649	0.00393
		50.5084	-0.07209			50.5084	-0.02881			5.59163	0.00283
		50.5497	-0.07257			50.5497	-0.03013			5.59678	0.00202
		50.5909	-0.07303			50.5909	-0.03079			5.60192	-0.01049
		50.6322	-0.0733			50.6322	-0.03075			5.60707	-0.000124295
		50.6974	-0.07174			50.6974	-0.02954			5.61222	-0.00309
		50.7387	-0.07067			50.7387	-0.02572			5.61735	0.00197
		50.78	-0.06971			50.78	-0.02289			5.6225	-0.00751
		50.8213	-0.06679			50.8213	-0.01675			5.62764	0.00606
		50.8626	-0.06638			50.8626	-0.01715			5.63278	0.0048
		50.9274	-0.06682			50.9274	-0.01445			5.63793	0.0021
		50.9687	-0.06787			50.9687	-0.01757			5.64306	-0.00265
		51.01	-0.06899			51.01	-0.01743			5.6482	-0.00169
		51.0512	-0.0717			51.0512	-0.01827			5.65335	0.00257
		51.0925	-0.07205			51.0925	-0.01899			5.65849	-0.00639
		51.1577	-0.07262			51.1577	-0.01733			5.66362	-0.00514
		51.199	-0.07181			51.199	-0.02045			5.66876	0.0021
		51.2403	-0.07125			51.2403	-0.0211			5.67391	-0.00194
		51.2816	-0.06852			51.2816	-0.02205			5.67905	-0.00447
		51.3229	-0.0686			51.3229	-0.02209			5.68419	-0.00572
		51.3877	-0.06857			51.3877	-0.02218			5.68932	0.00544
		51.429	-0.06966			51.429	-0.02709			5.69446	0.0038
		51.4702	-0.07008			51.4702	-0.02357			5.6996	-0.00534
		51.5115	-0.07248			51.5115	-0.02216			5.70474	-0.00618
		51.5528	-0.0726			51.5528	-0.02159			5.70988	0.00261
		51.618	-0.07314			51.618	-0.02295			5.71501	-0.00114
		51.6593	-0.07276			51.6593	-0.02098			5.72014	-0.00826
		51.7006	-0.07149			51.7006	-0.02039			5.72526	-0.00215
		51.7419	-0.06748			51.7419	-0.0226			5.73039	0.0042
		51.7832	-0.06693			51.7832	-0.02252			5.73553	-0.00285
		51.848	-0.0668			51.848	-0.02307			5.74066	-0.00879
		51.8893	-0.06792			51.8893	-0.02524			5.7458	0.00299
		51.9306	-0.06842			51.9306	-0.02505			5.75094	0.00507
		51.9718	-0.07013			51.9718	-0.02715			5.75608	-0.00371
		52.0131	-0.07072			52.0131	-0.02936			5.76123	-0.00384
		52.0784	-0.07115			52.0784	-0.02637			5.76638	0.00295
		52.1196	-0.07163			52.1196	-0.02367			5.77153	0.000863724
		52.1609	-0.07199			52.1609	-0.02184			5.77668	-7.98065e-05
		52.2022	-0.07181			52.2022	-0.02218			5.78182	-0.00802
		52.2435	-0.07237			52.2435	-0.02064			5.78695	-0.00145
		52.3083	-0.07295			52.3083	-0.02179			5.79208	0.00653
		52.3496	-0.07346			52.3496	-0.01624			5.79723	-0.00954
		52.3909	-0.07394			52.3909	-0.01343			5.80237	-0.00119
		52.4322	-0.07589			52.4322	-0.01095			5.80752	-0.00333
		52.4734	-0.07707			52.4734	-0.00892			5.81266	0.000373967
		52.5387	-0.07818			52.5387	-0.00553			5.8178	-0.00147
		52.58	-0.07955			52.58	0.00812			5.82295	-0.00817
		52.6213	-0.08151			52.6213	0.00626			5.82809	0.00418
		52.6625	-0.07999			52.6625	0.000827752			5.83324	-0.000385781
		52.7038	-0.08053			52.7038	-0.0068			5.83838	0.00139
		52.7687	-0.08118			52.7687	-0.00447			5.84352	-0.00277
		52.81	-0.08108			52.81	0.000827122			5.84867	0.00628
		52.8512	-0.08127			52.8512	0.000377763			5.8538	0.00551
		52.8925	-0.08067			52.8925	0.00133			5.85894	-0.00285
		52.9338	-0.07972			52.9338	0.00472			5.86407	-0.00437
		52.999	-0.0783			52.999	0.00505			5.86921	-0.000718499
		53.0403	-0.07625			53.0403	0.008			5.87435	-0.00113
		53.0816	-0.07492			53.0816	0.00948			5.8795	-0.00766
		53.1228	-0.07163			53.1228	0.0127			5.88464	-0.00405
		53.1641	-0.071			53.1641	0.01428			5.88977	0.00332
		53.229	-0.06979			53.229	0.0096			5.89491	0.000868962
		53.2703	-0.06887			53.2703	0.00621			5.90008	-0.00477
		53.3115	-0.06901			53.3115	0.00464			5.90522	-0.00317
		53.3528	-0.07166			53.3528	0.00374			5.91037	0.00632
		53.3941	-0.07233			53.3941	0.000984933			5.9155	-0.00318
		53.4594	-0.07398			53.4594	-0.00152			5.92064	-0.00648
		53.5007	-0.07428			53.5007	-0.00295			5.92578	-0.00013999
		53.5419	-0.07557			53.5419	-0.00671			5.93092	0.00142
		53.5832	-0.07515			53.5832	-0.00914			5.93606	0.000325867
		53.6245	-0.07577			53.6245	-0.00871			5.9412	-0.00403
		53.6893	-0.07662			53.6893	-0.01209			5.94633	-0.00121
		53.7306	-0.07804			53.7306	-0.0169			5.95148	0.00501
		53.7719	-0.0795			53.7719	-0.01553			5.95662	-0.00487
		53.8132	-0.08201			53.8132	-0.01531			5.96176	-0.00145
		53.8544	-0.08305			53.8544	-0.01564			5.9669	-0.00289
		53.9197	-0.08326			53.9197	-0.0164			5.97205	0.00729
		53.961	-0.08213			53.961	-0.01427			5.97718	-0.00307
		54.0023	-0.08141			54.0023	-0.01259			5.98232	-0.00975
		54.0436	-0.079			54.0436	-0.01388			5.98744	-0.000148512
		54.0849	-0.0781			54.0849	-0.01426			5.99258	0.00754
		54.1497	-0.07757			54.1497	-0.01446			5.99771	-0.0078
		54.1909	-0.077			54.1909	-0.02131			6.00284	-0.0062
		54.2322	-0.0766			54.2322	-0.02363			6.00797	0.00594
		54.2735	-0.07692			54.2735	-0.02438			6.01312	0.00364
		54.3148	-0.07697			54.3148	-0.02638			6.01825	-0.00883
		54.38	-0.07648			54.38	-0.02676			6.02338	-0.00781
		54.4213	-0.07686			54.4213	-0.02714			6.02851	0.00605
		54.4626	-0.07675			54.4626	-0.0281			6.03366	0.000813039
		54.5039	-0.07611			54.5039	-0.02963			6.03878	-0.00541
		54.5452	-0.07698			54.5452	-0.03137			6.04392	-0.00131
		54.6101	-0.07745			54.6101	-0.03092			6.04907	0.0039
		54.6513	-0.07796			54.6513	-0.03087			6.05422	0.0053
		54.6926	-0.07861			54.6926	-0.03384			6.05935	-0.00777
		54.7339	-0.08088			54.7339	-0.03474			6.06449	-0.00542
		54.7751	-0.08204			54.7751	-0.03586			6.06962	0.00498
		54.8404	-0.08302			54.8404	-0.03385			6.07477	0.00252
		54.8817	-0.08453			54.8817	-0.03524			6.0799	-0.0055
		54.923	-0.08465			54.923	-0.03604			6.08503	-0.00266
		54.9642	-0.08117			54.9642	-0.03395			6.09017	0.00427
		55.0055	-0.08014			55.0055	-0.0386			6.09531	-0.00152
		55.0704	-0.07924			55.0704	-0.0359			6.10046	-0.00568
		55.1116	-0.07856			55.1116	-0.03837			6.10559	-0.00333
		55.1529	-0.07813			55.1529	-0.03805			6.11073	0.00265
		55.1942	-0.08046			55.1942	-0.03665			6.11587	-0.00424
		55.2355	-0.0808			55.2355	-0.03371			6.12099	-0.00167
		55.3007	-0.08151			55.3007	-0.03118			6.12613	0.0013
		55.342	-0.08159			55.342	-0.0264			6.13126	0.00447
		55.3833	-0.08142			55.3833	-0.02549			6.1364	-0.00264
		55.4246	-0.07731			55.4246	-0.02565			6.14152	-0.00749
		55.4658	-0.07652			55.4658	-0.0253			6.14667	0.00274
		55.5307	-0.07407			55.5307	-0.02551			6.15181	0.00658
		55.572	-0.07344			55.572	-0.02707			6.15693	-0.00795
		55.6133	-0.07196			55.6133	-0.02817			6.16206	-0.00816
		55.6546	-0.07082			55.6546	-0.03095			6.16719	0.00407
		55.6958	-0.07044			55.6958	-0.02951			6.17234	0.00041507
		55.7611	-0.07023			55.7611	-0.02824			6.17749	0.00186
		55.8023	-0.07214			55.8023	-0.02516			6.18261	-0.00167
		55.8436	-0.07129			55.8436	-0.02493			6.18775	-0.00212
		55.8849	-0.06531			55.8849	-0.02444			6.19289	0.0063
		55.9262	-0.06491			55.9262	-0.02377			6.19803	-0.00876
		55.9911	-0.06649			55.9911	-0.0247			6.20317	-0.00701
		56.0324	-0.06607			56.0324	-0.02813			6.2083	-0.000252775
		56.0736	-0.06685			56.0736	-0.0307			6.21345	-0.00251
		56.1149	-0.06987			56.1149	-0.03704			6.2186	-0.00908
		56.1562	-0.07054			56.1562	-0.0368			6.22374	-0.00526
		56.2214	-0.0736			56.2214	-0.03807			6.22889	-0.00312
		56.2627	-0.07305			56.2627	-0.03881			6.23402	0.000613263
		56.304	-0.06797			56.304	-0.03861			6.23916	-0.00464
		56.3452	-0.07134			56.3452	-0.03865			6.24429	-0.00333
		56.3865	-0.07064			56.3865	-0.03557			6.24942	0.00344
		56.4514	-0.06984			56.4514	-0.03656			6.25454	-0.00245
		56.4927	-0.06855			56.4927	-0.03533			6.25968	-0.00454
		56.5339	-0.06747			56.5339	-0.04167			6.26481	-0.000926389
		56.5752	-0.06781			56.5752	-0.04339			6.26995	0.00229
		56.6165	-0.06834			56.6165	-0.04105			6.2751	0.00396
		56.6817	-0.06796			56.6817	-0.04238			6.28023	-0.00467
		56.723	-0.06903			56.723	-0.04432			6.28537	-0.00476
		56.7643	-0.06761			56.7643	-0.02239			6.29052	0.007
		56.8055	-0.06507			56.8055	0.00501			6.29565	-0.00283
		56.8468	-0.0658			56.8468	0.02281			6.30079	-0.01011
		56.9117	-0.06693			56.9117	0.03114			6.30593	-0.000644596
		56.953	-0.06886			56.953	0.04809			6.31108	0.000678582
		56.9943	-0.07055			56.9943	0.0613			6.31622	-0.000873037
		57.0355	-0.07382			57.0355	0.05844			6.32136	-0.0083
		57.0768	-0.07304			57.0768	0.07365			6.3265	0.00444
		57.142	-0.07299			57.142	0.06846			6.33165	0.00108
		57.1833	-0.07281			57.1833	0.08688			6.3368	-0.00338
		57.2246	-0.07316			57.2246	0.09031			6.34194	-0.00944
		57.2659	-0.07115			57.2659	0.08597			6.34708	0.00466
		57.3072	-0.07175			57.3072	0.08344			6.35223	-0.00763
		57.372	-0.07318			57.372	0.08598			6.35737	0.000963372
		57.4133	-0.07514			57.4133	0.0855			6.36251	-0.00731
		57.4545	-0.07635			57.4545	0.08329			6.36765	0.00303
		57.4958	-0.07992			57.4958	0.0816			6.37278	0.00844
		57.5371	-0.08062			57.5371	0.07988			6.37792	-0.00389
		57.6024	-0.08126			57.6024	0.0783			6.38306	-0.00484
		57.6436	-0.08118			57.6436	0.07797			6.38819	0.000782118
		57.6849	-0.07993			57.6849	0.07781			6.39333	-0.00101
		57.7262	-0.07634			57.7262	0.0746			6.39848	-0.00976
		57.7675	-0.07543			57.7675	0.07203			6.40361	-0.00548
		57.8323	-0.0753			57.8323	0.07024			6.40873	0.00042028
		57.8736	-0.07557			57.8736	0.06804			6.41386	0.000894953
		57.9149	-0.07611			57.9149	0.063			6.419	-0.0082
		57.9561	-0.07824			57.9561	0.06027			6.42414	-0.00675
		57.9974	-0.07982			57.9974	0.05469			6.42928	0.000808889
		58.0626	-0.08066			58.0626	0.05682			6.43442	-0.0036
		58.1039	-0.08108			58.1039	0.0577			6.43957	-0.00846
		58.1452	-0.08092			58.1452	0.05657			6.44471	-0.00371
		58.1865	-0.07738			58.1865	0.05482			6.44985	0.00442
		58.2278	-0.07635			58.2278	0.05273			6.455	-0.00224
		58.2926	-0.07543			58.2926	0.05067			6.46014	-0.00521
		58.3339	-0.07421			58.3339	0.04701			6.46527	-0.000131522
		58.3751	-0.07355			58.3751	0.04553			6.47041	0.0035
		58.4164	-0.07284			58.4164	0.0446			6.47555	0.00139
		58.4577	-0.0724			58.4577	0.04327			6.48069	-0.00578
		58.5229	-0.07051			58.5229	0.04348			6.48584	0.00131
		58.5642	-0.06791			58.5642	0.0445			6.49097	0.00443
		58.6055	-0.06432			58.6055	0.0361			6.49612	0.00278
		58.6468	-0.05547			58.6468	0.00512			6.50126	-0.00331
		58.6881	-0.05252			58.6881	0.01145			6.5064	0.00237
		58.7529	-0.05061			58.7529	-0.00504			6.51154	0.0068
		58.7942	-0.04933			58.7942	-0.01654			6.51669	0.00025135
		58.8354	-0.04881			58.8354	-0.03249			6.52182	-0.00192
		58.8767	-0.04961			58.8767	-0.06124			6.52696	-0.00279
		58.918	-0.04954			58.918	-0.11939			6.5321	0.00214
		58.9832	-0.0519			58.9832	-0.14083			6.53724	-0.00418
		59.0245	-0.05465			59.0245	-0.10742			6.54237	-0.00474
		59.0658	-0.05752			59.0658	-0.10783			6.54751	0.00529
		59.1071	-0.05937			59.1071	-0.10991			6.55264	0.00836
		59.1484	-0.06146			59.1484	-0.10949			6.55779	0.00162
		59.2132	-0.0636			59.2132	-0.10584			6.56293	-0.00289
		59.2545	-0.06694			59.2545	-0.09601			6.56807	-0.00106
		59.2958	-0.06988			59.2958	-0.10373			6.5732	0.00262
		59.337	-0.07465			59.337	-0.10392			6.57836	-0.00785
		59.3783	-0.07545			59.3783	-0.10429			6.5835	-0.00479
		59.4435	-0.077			59.4435	-0.10225			6.58865	-0.000478263
		59.4848	-0.07891			59.4848	-0.10182			6.59379	0.00503
		59.5261	-0.07879			59.5261	-0.10368			6.59893	-0.00997
		59.5674	-0.07651			59.5674	-0.10654			6.60407	-0.00555
		59.6087	-0.07707			59.6087	-0.11281			6.60921	-0.000395389
		59.6735	-0.07712			59.6735	-0.11671			6.61434	-0.00272
		59.7148	-0.07735			59.7148	-0.1201			6.61947	-0.00455
		59.756	-0.0782			59.756	-0.11821			6.62461	0.000993062
		59.7973	-0.08089			59.7973	-0.11787			6.62976	0.00313
		59.8386	-0.08181			59.8386	-0.1178			6.6349	0.00351
		59.9038	-0.08211			59.9038	-0.11628			6.64003	-0.00598
		59.9451	-0.08209			59.9451	-0.11836			6.64517	-0.00458
		59.9864	-0.08384			59.9864	-0.1196			6.6503	0.00348
		60.0277	-0.08485			60.0277	-0.11784			6.65543	4.37896e-05
		60.069	-0.05991			60.069	-0.11823			6.66056	-0.00349
		60.1338	-0.02994			60.1338	-0.11273			6.6657	0.000132799
		60.1751	0.02108			60.1751	-0.11668			6.67085	0.00507
		60.2163	0.09765			60.2163	-0.11489			6.67599	-0.0022
		60.2576	0.14264			60.2576	-0.11631			6.68114	-0.0016
		60.2989	0.18646			60.2989	-0.11976			6.68628	0.000536432
		60.3641	0.32419			60.3641	-0.11903			6.69142	0.00693
		60.4054	0.33959			60.4054	-0.11075			6.69655	-0.00563
		60.4466	0.36033			60.4466	-0.13683			6.70169	-0.00818
		60.4879	0.36433			60.4879	-0.133			6.70682	0.00498
		60.5292	0.34938			60.5292	-0.1154			6.71196	0.00631
		60.5941	0.34747			60.5941	-0.10576			6.71709	-0.00677
		60.6354	0.31954			60.6354	-0.09725			6.72225	0.000409238
		60.6766	0.31619			60.6766	-0.09319			6.72737	-0.00336
		60.7179	0.30044			60.7179	-0.09021			6.73251	-0.000133596
		60.7592	0.30298			60.7592	-0.08729			6.73766	-0.00482
		60.8244	0.28975			60.8244	-0.08352			6.74279	-0.00876
		60.8657	0.28747			60.8657	-0.08059			6.74793	0.00469
		60.907	0.2818			60.907	-0.08236			6.75306	0.00465
		60.9482	0.27112			60.9482	-0.08111			6.75821	-0.00308
		60.9895	0.26167			60.9895	-0.08411			6.76335	-0.00151
		61.0544	0.25432			61.0544	-0.09087			6.76849	0.00268
		61.0957	0.25147			61.0957	-0.0813			6.77363	0.00577
		61.1369	0.24287			61.1369	-0.08983			6.77877	-0.00629
		61.1782	0.23633			61.1782	-0.08777			6.7839	-0.00689
		61.2195	0.23016			61.2195	-0.09009			6.78903	0.00374
		61.2847	0.22579			61.2847	-0.09203			6.79417	0.00252
		61.3259	0.21677			61.3259	-0.09745			6.79931	-0.00221
		61.3672	0.20865			61.3672	-0.09866			6.80446	-0.00302
		61.4085	0.19905			61.4085	-0.10037			6.8096	0.0062
		61.4498	0.19226			61.4498	-0.10044			6.81474	0.00428
		61.5147	0.18959			61.5147	-0.09848			6.81987	-0.00666
		61.556	0.18422			61.556	-0.09671			6.825	-0.00356
		61.5972	0.1766			61.5972	-0.09435			6.83014	0.00306
		61.6385	0.15621			61.6385	-0.08923			6.83528	-0.00103
		61.6798	0.12733			61.6798	-0.08559			6.84042	-0.00765
		61.745	-0.01404			61.745	-0.08413			6.84556	0.000620626
		61.7863	-0.13387			61.7863	-0.07115			6.8507	0.00148
		61.8275	-0.29449			61.8275	-0.0633			6.85585	0.00149
		61.8688	-0.34077			61.8688	-0.05961			6.86098	-0.0072
		61.9101	-0.32866			61.9101	-0.0585			6.86611	-0.00362
		61.9749	-0.31874			61.9749	-0.05948			6.87126	0.00773
		62.0162	-0.31169			62.0162	-0.05689			6.87639	-0.00519
		62.0575	-0.30767			62.0575	-0.058			6.88153	-0.00238
		62.0987	-0.3019			62.0987	-0.05685			6.88668	-0.00284
		62.14	-0.30016			62.14	-0.05712			6.89182	0.00639
		62.2053	-0.29829			62.2053	-0.05794			6.89697	-0.00619
		62.2466	-0.29423			62.2466	-0.05739			6.9021	-0.01015
		62.2878	-0.29179			62.2878	-0.05832			6.90724	0.00315
		62.3291	-0.28574			62.3291	-0.05752			6.91238	-0.00134
		62.3704	-0.28285			62.3704	-0.05602			6.9175	-0.00614
		62.4352	-0.28083			62.4352	-0.055			6.92264	-0.00422
		62.4765	-0.28001			62.4765	-0.05299			6.92777	0.0031
		62.5178	-0.28182			62.5178	-0.05039			6.9329	2.7289e-05
		62.559	-0.28437			62.559	-0.04806			6.93804	0.00174
		62.6003	-0.28502			62.6003	-0.04511			6.94318	-0.00295
		62.6656	-0.28408			62.6656	-0.04295			6.94834	0.00506
		62.7069	-0.28284			62.7069	-0.04164			6.95348	-0.00222
		62.7481	-0.28269			62.7481	-0.04248			6.95862	0.00135
		62.7894	-0.27792			62.7894	-0.04311			6.96377	-0.00419
		62.8307	-0.27408			62.8307	-0.04344			6.96891	0.00769
		62.8955	-0.27099			62.8955	-0.0417			6.97407	-0.00401
		62.9368	-0.26708			62.9368	-0.03933			6.9792	-0.00252
		62.9781	-0.26278			62.9781	-0.04631			6.98434	-0.00171
		63.0193	-0.25787			63.0193	-0.06543			6.98948	0.00412
		63.0606	-0.25722			63.0606	-0.08359			6.99461	-0.00173
		63.1259	-0.25591			63.1259	-0.09258			6.99975	-0.00743
		63.1672	-0.25281			63.1672	-0.09377			7.00488	-0.00452
		63.2085	-0.25146			63.2085	-0.09422			7.01002	0.00287
		63.2497	-0.24797			63.2497	-0.0949			7.01515	0.00147
		63.291	-0.24714			63.291	-0.08891			7.0203	-0.00724
		63.3558	-0.25801			63.3558	-0.08473			7.02542	-0.00125
		63.3971	-0.25225			63.3971	-0.08113			7.03056	0.0042
		63.4384	-0.25313			63.4384	-0.08164			7.0357	-0.00354
		63.4796	-0.24914			63.4796	-0.08256			7.04083	-0.00643
		63.5209	-0.24667			63.5209	-0.08088			7.04596	0.00213
		63.5862	-0.24196			63.5862	-0.07949			7.0511	0.00346
		63.6275	-0.23664			63.6275	-0.07004			7.05624	0.000193816
		63.6688	-0.23291			63.6688	-0.06918			7.06138	0.000428131
		63.7101	-0.22692			63.7101	-0.06566			7.06651	-0.00282
		63.7513	-0.22507			63.7513	-0.06488			7.07165	0.00186
		63.8161	-0.22228			63.8161	-0.06139			7.07679	-0.000479818
		63.8574	-0.21803			63.8574	-0.05796			7.08192	-0.00135
		63.8987	-0.2136			63.8987	-0.05649			7.08705	0.000632782
		63.94	-0.2018			63.94	-0.0523			7.0922	0.00645
		63.9812	-0.1961			63.9812	-0.05167			7.09735	-0.000441345
		64.0465	-0.19016			64.0465	-0.04922			7.10249	0.000374636
		64.0878	-0.18447			64.0878	-0.04737			7.10762	-0.00386
		64.1291	-0.1893			64.1291	-0.04644			7.11277	0.00706
		64.1704	-0.1874			64.1704	-0.0443			7.11791	-0.009
		64.2117	-0.18279			64.2117	-0.0415			7.12304	-0.00591
		64.2764	-0.18044			64.2764	-0.04098			7.12816	0.00522
		64.3177	-0.17724			64.3177	-0.04047			7.13332	-0.00301
		64.359	-0.17471			64.359	-0.04151			7.13847	-0.00354
		64.4003	-0.17189			64.4003	-0.04285			7.14361	-0.00854
		64.4415	-0.17285			64.4415	-0.04285			7.14874	0.00525
		64.5068	-0.17261			64.5068	-0.04397			7.15389	0.00436
		64.5481	-0.17248			64.5481	-0.04201			7.15903	-0.00296
		64.5894	-0.17117			64.5894	-0.04204			7.16415	-0.00646
		64.6307	-0.16795			64.6307	-0.0419			7.16928	0.00231
		64.672	-0.16708			64.672	-0.04318			7.17444	0.00225
		64.7368	-0.16718			64.7368	-0.04383			7.17959	-0.00655
		64.778	-0.16649			64.778	-0.04875			7.18472	-0.00312
		64.8193	-0.16744			64.8193	-0.04812			7.18986	0.000510998
		64.8606	-0.16666			64.8606	-0.04961			7.19499	0.000772093
		64.9019	-0.16603			64.9019	-0.05078			7.20013	-0.00357
		64.9671	-0.16483			64.9671	-0.05101			7.20527	-2.01858e-05
		65.0084	-0.16242			65.0084	-0.05228			7.21042	0.00258
		65.0497	-0.16037			65.0497	-0.05013			7.21556	0.00223
		65.091	-0.15934			65.091	-0.0501			7.2207	-0.00465
		65.1322	-0.16069			65.1322	-0.0498			7.22583	-0.00435
		65.1971	-0.16075			65.1971	-0.04939			7.23096	0.0022
		65.2383	-0.16093			65.2383	-0.04956			7.2361	0.000659157
		65.2796	-0.15978			65.2796	-0.04872			7.24122	-0.00106
		65.3209	-0.15666			65.3209	-0.04728			7.24637	0.00115
		65.3622	-0.15513			65.3622	-0.04351			7.25151	0.00494
		65.4274	-0.15426			65.4274	-0.04403			7.25666	0.00148
		65.4687	-0.15283			65.4687	-0.0515			7.26179	-0.00426
		65.51	-0.15372			65.51	-0.05152			7.26693	-0.00311
		65.5513	-0.15288			65.5513	-0.05727			7.27207	0.00732
		65.5926	-0.15204			65.5926	-0.05636			7.27721	-0.00846
		65.6574	-0.15123			65.6574	-0.05336			7.28234	-0.0076
		65.6987	-0.14912			65.6987	-0.0509			7.28749	-0.00255
		65.7399	-0.14851			65.7399	-0.04523			7.29262	-0.00338
		65.7812	-0.14811			65.7812	-0.03848			7.29776	0.00306
		65.8225	-0.14933			65.8225	-0.03785			7.3029	-0.00701
		65.8877	-0.14867			65.8877	-0.04265			7.30803	0.00137
		65.929	-0.14827			65.929	-0.04474			7.31318	0.00523
		65.9703	-0.14705			65.9703	-0.04583			7.31834	-0.000227589
		66.0116	-0.14341			66.0116	-0.04963			7.32348	-0.00428
		66.0529	-0.14208			66.0529	-0.05071			7.32861	0.00154
		66.1177	-0.14074			66.1177	-0.0544			7.33376	0.00511
		66.159	-0.13987			66.159	-0.05582			7.3389	-0.0019
		66.2003	-0.13937			66.2003	-0.05682			7.34404	-0.00298
		66.2415	-0.13982			66.2415	-0.05956			7.34919	0.00478
		66.2828	-0.13939			66.2828	-0.06165			7.35433	0.00337
		66.3481	-0.13881			66.3481	-0.06169			7.35947	-0.00659
		66.3893	-0.13761			66.3893	-0.06235			7.36459	-0.00557
		66.4306	-0.13652			66.4306	-0.06146			7.36973	0.00441
		66.4719	-0.13137			66.4719	-0.06201			7.37486	0.00347
		66.5132	-0.13074			66.5132	-0.06228			7.38	-0.00637
		66.578	-0.12957			66.578	-0.06013			7.38513	-0.00526
		66.6193	-0.12864			66.6193	-0.04948			7.39027	0.00402
		66.6606	-0.1271			66.6606	-0.04332			7.3954	0.00156
		66.7018	-0.12662			66.7018	-0.04103			7.40054	-0.00771
		66.7431	-0.12607			66.7431	-0.03513			7.40569	-0.00132
		66.8084	-0.12577			66.8084	-0.03578			7.41082	0.00218
		66.8496	-0.12575			66.8496	-0.03674			7.41596	-0.000355609
		66.8909	-0.12573			66.8909	-0.0362			7.4211	-0.00581
		66.9322	-0.12315			66.9322	-0.03676			7.42624	-4.11365e-05
		66.9735	-0.12348			66.9735	-0.03642			7.4314	-0.000646347
		67.0383	-0.12283			67.0383	-0.03362			7.43655	-0.00383
		67.0796	-0.1215			67.0796	-0.03061			7.4417	-0.00872
		67.1209	-0.12067			67.1209	-0.03216			7.44683	0.00418
		67.1621	-0.11983			67.1621	-0.03644			7.45197	0.00492
		67.2034	-0.11872			67.2034	-0.03898			7.45712	-0.00104
		67.2686	-0.1166			67.2686	-0.0431			7.46226	-0.00578
		67.3099	-0.1145			67.3099	-0.0465			7.46741	0.00606
		67.3512	-0.11334			67.3512	-0.04796			7.47255	0.00317
		67.3925	-0.11039			67.3925	-0.04746			7.47769	-0.00215
		67.4338	-0.11021			67.4338	-0.04354			7.48282	-0.000156827
		67.4986	-0.10983			67.4986	-0.0403			7.48795	-0.00425
		67.5399	-0.10882			67.5399	-0.03517			7.49309	-0.000969555
		67.5812	-0.10853			67.5812	-0.0366			7.49822	0.00207
		67.6224	-0.10824			67.6224	-0.03477			7.50338	-0.00766
		67.6637	-0.10859			67.6637	-0.03336			7.50852	0.00271
		67.7289	-0.10844			67.7289	-0.03247			7.51366	0.00489
		67.7702	-0.10864			67.7702	-0.03121			7.51879	0.000389101
		67.8115	-0.10874			67.8115	-0.03207			7.52395	-0.00116
		67.8528	-0.10791			67.8528	-0.034			7.52909	0.0071
		67.8941	-0.10808			67.8941	-0.03605			7.53423	0.00447
		67.9589	-0.10831			67.9589	-0.03595			7.53936	-0.00872
		68.0002	-0.10899			68.0002	-0.03625			7.54449	-0.00417
		68.0415	-0.10927			68.0415	-0.03517			7.54963	0.00267
		68.0827	-0.11081			68.0827	-0.03296			7.55478	-0.00162
		68.124	-0.1107			68.124	-0.03031			7.55991	-0.00568
		68.1892	-0.11031			68.1892	-0.02835			7.56504	7.44703e-05
		68.2305	-0.11047			68.2305	-0.02679			7.57019	0.00402
		68.2718	-0.11007			68.2718	-0.02583			7.57532	0.00216
		68.3131	-0.10866			68.3131	-0.02534			7.58045	-0.00396
		68.3544	-0.10934			68.3544	-0.02337			7.58559	-0.0048
		68.4192	-0.10922			68.4192	-0.02534			7.59073	0.00676
		68.4605	-0.10964			68.4605	-0.02839			7.59587	-0.00198
		68.5018	-0.11027			68.5018	-0.02871			7.60101	-0.00744
		68.543	-0.11206			68.543	-0.0294			7.60613	0.000480809
		68.5843	-0.11227			68.5843	-0.0298			7.61127	0.00618
		68.6495	-0.11257			68.6495	-0.02935			7.6164	-0.00382
		68.6908	-0.11247			68.6908	-0.02717			7.62154	-0.00319
		68.7321	-0.11289			68.7321	-0.02928			7.62669	-0.00292
		68.7734	-0.11217			68.7734	-0.0327			7.63185	0.0049
		68.8147	-0.11122			68.8147	-0.03279			7.63697	-0.00686
		68.8795	-0.11153			68.8795	-0.03408			7.64212	-0.00169
		68.9208	-0.11069			68.9208	-0.03544			7.64726	-0.00393
		68.9621	-0.11026			68.9621	-0.04031			7.6524	0.00443
		69.0033	-0.11071			69.0033	-0.03757			7.65755	-0.00655
		69.0446	-0.11125			69.0446	-0.03761			7.66269	-0.000691103
		69.1098	-0.11124			69.1098	-0.03937			7.66785	0.00148
		69.1511	-0.11157			69.1511	-0.04112			7.67299	0.00819
		69.1924	-0.11077			69.1924	-0.03881			7.67814	-0.00329
		69.2337	-0.10918			69.2337	-0.03851			7.68326	-0.00858
		69.275	-0.10912			69.275	-0.0378			7.68839	0.00663
		69.3398	-0.10927			69.3398	-0.03773			7.69353	0.00417
		69.3811	-0.10996			69.3811	-0.03734			7.69866	-0.00274
		69.4224	-0.11067			69.4224	-0.03596			7.7038	-0.00347
		69.4636	-0.1116			69.4636	-0.03307			7.70894	-0.00248
		69.5049	-0.11129			69.5049	-0.03329			7.71407	-0.000480473
		69.5701	-0.11017			69.5701	-0.03524			7.71922	-0.00811
		69.6114	-0.11041			69.6114	-0.03699			7.72436	-0.00567
		69.6527	-0.10929			69.6527	-0.03792			7.7295	0.00218
		69.694	-0.10731			69.694	-0.03801			7.73463	0.00331
		69.7353	-0.1068			69.7353	-0.03806			7.73976	-0.00631
		69.8001	-0.1063			69.8001	-0.03835			7.74489	-0.00444
		69.8414	-0.10624			69.8414	-0.03856			7.75004	0.00314
		69.8826	-0.10602			69.8826	-0.03721			7.75518	0.00253
		69.9239	-0.10763			69.9239	-0.03725			7.76032	-0.00335
		69.9652	-0.1081			69.9652	-0.03905			7.76546	-0.00399
		70.0304	-0.1085			70.0304	-0.04088			7.77061	0.00473
		70.0717	-0.10829			70.0717	-0.04313			7.77574	-0.00172
		70.113	-0.10737			70.113	-0.03946			7.78087	-0.0068
		70.1543	-0.10404			70.1543	-0.04135			7.78602	-0.00179
		70.1956	-0.10336			70.1956	-0.04319			7.79116	0.0031
		70.2604	-0.1017			70.2604	-0.04623			7.79631	-0.00338
		70.3016	-0.10199			70.3016	-0.04461			7.80143	-0.00881
		70.3429	-0.10134			70.3429	-0.0457			7.80657	0.00315
		70.3842	-0.10109			70.3842	-0.04249			7.81171	0.0043
		70.4255	-0.10092			70.4255	-0.04285			7.81684	-0.00476
		70.4907	-0.1003			70.4907	-0.04202			7.82198	0.000477593
		70.532	-0.09929			70.532	-0.04252			7.82713	-0.00337
		70.5733	-0.09834			70.5733	-0.0423			7.83228	0.00587
		70.6145	-0.09478			70.6145	-0.03883			7.83741	-0.00885
		70.6558	-0.09341			70.6558	-0.03773			7.84255	-0.00608
		70.7206	-0.09297			70.7206	-0.04009			7.84768	0.000516266
		70.7619	-0.09206			70.7619	-0.03494			7.85281	0.00189
		70.8032	-0.09176			70.8032	-0.03547			7.85795	0.00194
		70.8445	-0.09082			70.8445	-0.03212			7.86309	-0.00189
		70.8857	-0.08999			70.8857	-0.03344			7.86822	-0.00514
		70.9509	-0.08847			70.9509	-0.0335			7.87336	-0.000258
		70.9922	-0.08736			70.9922	-0.03141			7.8785	-0.00898
		71.0335	-0.0861			71.0335	-0.03167			7.88363	-0.00556
		71.0748	-0.08438			71.0748	-0.03172			7.88876	0.0036
		71.1161	-0.08443			71.1161	-0.03017			7.8939	0.00495
		71.1809	-0.08495			71.1809	-0.03272			7.89904	-0.01203
		71.2222	-0.08504			71.2222	-0.0275			7.90417	-0.0067
		71.2635	-0.08537			71.2635	-0.03067			7.9093	0.00518
		71.3047	-0.08686			71.3047	-0.03096			7.91444	0.00232
		71.346	-0.08634			71.346	-0.03161			7.91957	-0.00226
		71.4112	-0.08582			71.4112	-0.03176			7.92471	-0.00162
		71.4525	-0.08459			71.4525	-0.03022			7.92985	0.00222
		71.4938	-0.08394			71.4938	-0.02763			7.935	0.00375
		71.535	-0.08276			71.535	-0.02795			7.94014	-0.00721
		71.5763	-0.08263			71.5763	-0.02731			7.94526	-0.00373
		71.6411	-0.08291			71.6411	-0.02684			7.9504	0.00335
		71.6824	-0.08299			71.6824	-0.02732			7.95554	-0.000661747
		71.7237	-0.0833			71.7237	-0.02678			7.96069	-0.00605
		71.7649	-0.08395			71.7649	-0.02721			7.96584	-0.00371
		71.8062	-0.0846			71.8062	-0.02786			7.97098	0.00453
		71.8714	-0.08572			71.8714	-0.02774			7.97612	-0.00254
		71.9127	-0.08588			71.9127	-0.02628			7.98126	-0.00848
		71.954	-0.08593			71.954	-0.02577			7.98639	0.00289
		71.9953	-0.085			71.9953	-0.0255			7.99153	0.00516
		72.0366	-0.08542			72.0366	-0.02523			7.99668	-0.000160178
		72.1013	-0.0855			72.1013	-0.02556			8.00182	-0.00531
		72.1426	-0.08651			72.1426	-0.02464			8.00696	0.00397
		72.1839	-0.087			72.1839	-0.02113			8.01211	0.00272
		72.2251	-0.08866			72.2251	-0.01965			8.01725	-0.00207
		72.2664	-0.08945			72.2664	-0.01875			8.02238	-0.00143
		72.3317	-0.08949			72.3317	-0.01675			8.02754	-0.00016324
		72.373	-0.08822			72.373	-0.01059			8.03267	0.0074
		72.4142	-0.08795			72.4142	-0.008			8.0378	-0.00765
		72.4555	-0.08758			72.4555	-0.00398			8.04294	-0.00959
		72.4968	-0.08771			72.4968	0.0043			8.04808	0.00144
		72.5616	-0.08894			72.5616	0.01232			8.05322	-0.000178164
		72.6028	-0.08909			72.6028	0.00482			8.05837	-0.00128
		72.6441	-0.08922			72.6441	0.01653			8.0635	-0.00414
		72.6854	-0.09038			72.6854	0.02281			8.06864	0.00303
		72.7267	-0.09136			72.7267	0.02431			8.07376	0.00389
		72.7919	-0.09142			72.7919	0.01872			8.0789	-0.00865
		72.8332	-0.09208			72.8332	0.01298			8.08405	-0.00476
		72.8744	-0.09277			72.8744	0.00959			8.08919	-0.00164
		72.9157	-0.092			72.9157	0.00708			8.09433	0.0017
		72.957	-0.09127			72.957	0.00312			8.09947	-0.006
		73.0218	-0.09032			73.0218	0.000809463			8.1046	-0.00435
		73.0631	-0.09002			73.0631	-0.00262			8.10973	0.00309
		73.1043	-0.09008			73.1043	-0.00454			8.11487	0.00259
		73.1456	-0.09071			73.1456	-0.00508			8.12	-0.0065
		73.1869	-0.09096			73.1869	-0.00754			8.12514	-0.00543
		73.2521	-0.09044			73.2521	-0.00826			8.13029	0.00297
		73.2934	-0.09042			73.2934	-0.0124			8.13544	0.0017
		73.3346	-0.091			73.3346	-0.01382			8.14059	-0.00387
		73.3759	-0.09016			73.3759	-0.01946			8.14573	0.000418536
		73.4172	-0.09045			73.4172	-0.0184			8.15086	0.00457
		73.4819	-0.09066			73.4819	-0.01982			8.15599	-0.00112
		73.5232	-0.0911			73.5232	-0.01885			8.16112	-0.0071
		73.5645	-0.09055			73.5645	-0.01645			8.16627	0.00225
		73.6058	-0.09146			73.6058	-0.01677			8.17142	0.000199083
		73.647	-0.0911			73.647	-0.01966			8.17655	-0.00234
		73.7123	-0.09074			73.7123	-0.02123			8.18168	-0.00278
		73.7536	-0.0893			73.7536	-0.02277			8.18682	-0.00166
		73.7948	-0.08839			73.7948	-0.02143			8.19195	-0.00137
		73.8361	-0.08688			73.8361	-0.02153			8.19709	-0.00542
		73.8774	-0.08703			73.8774	-0.02136			8.20224	-0.00675
		73.9422	-0.0868			73.9422	-0.02043			8.20739	-0.00308
		73.9835	-0.08708			73.9835	-0.01961			8.21254	0.00724
		74.0247	-0.08713			74.0247	-0.02167			8.21767	-0.00364
		74.066	-0.08742			74.066	-0.02023			8.22281	-0.00805
		74.1073	-0.08782			74.1073	-0.02039			8.22793	0.00666
		74.1725	-0.08828			74.1725	-0.02169			8.23308	0.00119
		74.2138	-0.08953			74.2138	-0.02252			8.23821	0.000837025
		74.255	-0.08984			74.255	-0.0239			8.24335	-0.0015
		74.2963	-0.09019			74.2963	-0.02606			8.24849	0.000748022
		74.3376	-0.09052			74.3376	-0.02536			8.25363	0.00567
		74.4024	-0.0907			74.4024	-0.0256			8.25876	-0.0064
		74.4436	-0.09036			74.4436	-0.02636			8.26389	-0.00492
		74.4849	-0.0898			74.4849	-0.02538			8.26904	0.00518
		74.5262	-0.08946			74.5262	-0.0244			8.27418	0.00516
		74.5675	-0.08918			74.5675	-0.0243			8.2793	-0.01009
		74.6326	-0.08864			74.6326	-0.02489			8.28444	-0.00476
		74.6739	-0.08878			74.6739	-0.02372			8.28958	0.00089621
		74.7152	-0.08909			74.7152	-0.02532			8.29471	0.000480755
		74.7565	-0.08827			74.7565	-0.02643			8.29985	-0.00467
		74.7978	-0.08862			74.7978	-0.02864			8.30499	-0.00196
		74.8626	-0.08841			74.8626	-0.03127			8.31013	0.00439
		74.9038	-0.08853			74.9038	-0.02804			8.31528	0.00189
		74.9451	-0.08765			74.9451	-0.03395			8.32041	-0.00568
		74.9864	-0.08588			74.9864	-0.03056			8.32554	-0.00557
		75.0276	-0.08461			75.0276	-0.02779			8.33069	0.00515
		75.0928	-0.08406			75.0928	-0.03146			8.33583	-0.00355
		75.1341	-0.0838			75.1341	-0.03806			8.34098	-0.00398
		75.1754	-0.08401			75.1754	-0.037			8.34613	-0.00231
		75.2167	-0.08385			75.2167	-0.03803			8.35127	0.00674
		75.2579	-0.08436			75.2579	-0.0378			8.35642	-0.00203
		75.3227	-0.0848			75.3227	-0.03773			8.36155	-0.000498395
		75.364	-0.08497			75.364	-0.03573			8.36669	-0.0018
		75.4053	-0.08589			75.4053	-0.03503			8.37184	0.00945
		75.4465	-0.08679			75.4465	-0.03323			8.37698	-0.00696
		75.4878	-0.08634			75.4878	-0.03203			8.38212	-0.00611
		75.553	-0.08656			75.553	-0.03596			8.38724	0.00508
		75.5942	-0.08646			75.5942	-0.03141			8.39238	0.00854
		75.6355	-0.08654			75.6355	-0.03055			8.39751	-0.00465
		75.6768	-0.08615			75.6768	-0.02956			8.40265	-0.0026
		75.7181	-0.08736			75.7181	-0.02812			8.40781	0.00137
		75.7829	-0.08792			75.7829	-0.02554			8.41295	0.00494
		75.8241	-0.08863			75.8241	-0.02403			8.41809	-0.00293
		75.8654	-0.08929			75.8654	-0.02295			8.42321	-0.0095
		75.9067	-0.09049			75.9067	-0.02266			8.42836	0.00123
		75.948	-0.09087			75.948	-0.02266			8.43349	0.00675
		76.0131	-0.09085			76.0131	-0.02379			8.43862	-0.00587
		76.0544	-0.0907			76.0544	-0.01914			8.44376	-0.00519
		76.0957	-0.08981			76.0957	-0.01879			8.44891	-0.00257
		76.1369	-0.08848			76.1369	-0.01734			8.45405	-0.000587329
		76.1782	-0.08856			76.1782	-0.02168			8.45919	-0.01078
		76.243	-0.08875			76.243	-0.01796			8.46432	-0.00414
		76.2843	-0.08883			76.2843	-0.01763			8.46946	0.00521
		76.3256	-0.08915			76.3256	-0.01663			8.4746	0.00303
		76.3668	-0.09015			76.3668	-0.01702			8.47973	-0.00398
		76.4081	-0.09089			76.4081	-0.01685			8.48486	-0.00412
		76.4732	-0.0903			76.4732	-0.01817			8.49001	0.00306
		76.5145	-0.09025			76.5145	-0.01666			8.49516	0.00111
		76.5558	-0.09043			76.5558	-0.01985			8.5003	-0.00488
		76.5971	-0.09034			76.5971	-0.01995			8.50544	-0.00428
		76.6384	-0.09075			76.6384	-0.02053			8.51059	0.00466
		76.7031	-0.09129			76.7031	-0.02368			8.51572	-0.00179
		76.7444	-0.091			76.7444	-0.02363			8.52087	-0.00651
		76.7857	-0.09116			76.7857	-0.02239			8.52599	-0.00174
		76.8269	-0.09127			76.8269	-0.02272			8.53113	0.000504761
		76.8682	-0.09158			76.8682	-0.02322			8.53627	0.00127
		76.9334	-0.09124			76.9334	-0.02584			8.5414	-0.00725
		76.9747	-0.09076			76.9747	-0.02543			8.54655	0.000347526
		77.0159	-0.09035			77.0159	-0.0253			8.5517	-0.000168716
		77.0572	-0.08946			77.0572	-0.02513			8.55683	5.38018e-05
		77.0985	-0.09003			77.0985	-0.02543			8.56198	-0.00681
		77.1632	-0.09044			77.1632	-0.02938			8.56712	0.00398
		77.2045	-0.09096			77.2045	-0.02903			8.57226	0.00382
		77.2458	-0.09111			77.2458	-0.02898			8.57741	0.00296
		77.287	-0.09138			77.287	-0.02921			8.58254	0.000902325
		77.3283	-0.09126			77.3283	-0.03014			8.58766	-0.00336
		77.3935	-0.09129			77.3935	-0.02935			8.59281	0.00713
		77.4347	-0.0916			77.4347	-0.03294			8.59796	-0.0041
		77.476	-0.09143			77.476	-0.03058			8.60312	-0.00477
		77.5173	-0.09019			77.5173	-0.0357			8.60827	0.0074
		77.5586	-0.09003			77.5586	-0.036			8.61341	0.00442
		77.6233	-0.09046			77.6233	-0.03663			8.61856	0.00141
		77.6646	-0.09023			77.6646	-0.03643			8.62369	-0.00018077
		77.7059	-0.09022			77.7059	-0.0355			8.62884	0.00236
		77.7472	-0.09042			77.7472	-0.03533			8.634	0.00262
		77.7884	-0.09063			77.7884	-0.03583			8.63913	-4.13249e-05
		77.8535	-0.08937			77.8535	-0.03604			8.64426	-0.004
		77.8948	-0.08752			77.8948	-0.03694			8.6494	-0.00134
		77.9361	-0.08596			77.9361	-0.0371			8.65455	0.00296
		77.9774	-0.08347			77.9774	-0.03984			8.65968	-0.0071
		78.0187	-0.08271			78.0187	-0.03822			8.66481	-0.00606
		78.0834	-0.08187			78.0834	-0.03687			8.66995	0.00442
		78.1247	-0.08123			78.1247	-0.03681			8.67509	0.000522304
		78.166	-0.08106			78.166	-0.03643			8.68024	-0.00453
		78.2073	-0.08087			78.2073	-0.03527			8.68538	-0.00217
		78.2485	-0.08081			78.2485	-0.0327			8.69053	0.00251
		78.3136	-0.08017			78.3136	-0.03258			8.69568	-0.000863165
		78.3549	-0.08134			78.3549	-0.03211			8.70083	-0.00401
		78.3962	-0.0811			78.3962	-0.02873			8.70597	-0.00508
		78.4375	-0.08192			78.4375	-0.0282			8.71112	0.00579
		78.4788	-0.08224			78.4788	-0.02629			8.71625	0.000154677
		78.5435	-0.08174			78.5435	-0.02702			8.72138	-0.00785
		78.5848	-0.0815			78.5848	-0.02379			8.72651	0.000225887
		78.6261	-0.08145			78.6261	-0.02376			8.73165	0.00936
		78.6673	-0.08086			78.6673	-0.0233			8.73678	-0.00735
		78.7086	-0.08094			78.7086	-0.02428			8.74191	-0.00932
		78.7737	-0.08171			78.7737	-0.02207			8.74703	0.00191
		78.815	-0.08126			78.815	-0.0206			8.75217	0.00703
		78.8563	-0.08007			78.8563	-0.02164			8.75732	-0.00378
		78.8976	-0.07815			78.8976	-0.02269			8.76246	-0.00184
		78.9389	-0.07802			78.9389	-0.02342			8.7676	-0.00301
		79.0036	-0.07833			79.0036	-0.0242			8.77275	0.00958
		79.0448	-0.07858			79.0448	-0.02494			8.77789	-0.00859
		79.0861	-0.07901			79.0861	-0.02671			8.78303	-0.00366
		79.1274	-0.08081			79.1274	-0.02783			8.78817	-0.00112
		79.1687	-0.08117			79.1687	-0.02759			8.7933	0.00515
		79.2338	-0.08194			79.2338	-0.0286			8.79844	0.000759928
		79.2751	-0.08139			79.2751	-0.031			8.80358	-0.00174
		79.3164	-0.08059			79.3164	-0.03206			8.80872	0.000472021
		79.3577	-0.07962			79.3577	-0.03212			8.81387	0.00372
		79.3989	-0.07981			79.3989	-0.02945			8.81901	-0.0037
		79.4637	-0.07945			79.4637	-0.03229			8.82413	-0.00729
		79.505	-0.0798			79.505	-0.03271			8.82926	0.00407
		79.5462	-0.07944			79.5462	-0.03334			8.83439	0.00223
		79.5875	-0.0794			79.5875	-0.03637			8.83954	-0.000649663
		79.6288	-0.07841			79.6288	-0.03445			8.84469	-0.00437
		79.6939	-0.07119			79.6939	-0.0342			8.84983	0.00477
		79.7352	-0.07347			79.7352	0.02543			8.85497	0.00583
		79.7764	-0.07802			79.7764	0.01689			8.86011	-0.00587
		79.8177	-0.08152			79.8177	-0.03416			8.86524	-0.00195
		79.859	-0.08289			79.859	-0.03165			8.87038	0.00335
		79.9237	-0.08522			79.9237	-0.03127			8.87551	-0.00142
		79.965	-0.08698			79.965	-0.02982			8.88064	-0.00731
		80.0062	-0.08761			80.0062	-0.02855			8.88578	-0.000628699
		80.0475	-0.08847			80.0475	-0.02804			8.89091	0.00578
		80.0888	-0.08887			80.0888	-0.02771			8.89605	-0.000848099
		80.1539	-0.08925			80.1539	-0.02828			8.90119	-0.00243
		80.1952	-0.08962			80.1952	-0.02793			8.90633	-0.00388
		80.2365	-0.08903			80.2365	-0.02802			8.91146	-7.34159e-05
		80.2778	-0.08626			80.2778	-0.02825			8.91661	-0.00319
		80.3191	-0.08571			80.3191	-0.02851			8.92174	-0.00824
		80.3837	-0.08655			80.3837	-0.02848			8.92688	0.00366
		80.425	-0.08825			80.425	-0.02901			8.93203	0.00113
		80.4663	-0.08872			80.4663	-0.02887			8.93716	-0.0029
		80.5075	-0.08804			80.5075	-0.02886			8.94231	-0.00393
		80.5488	-0.08787			80.5488	-0.0267			8.94745	0.00169
		80.614	-0.0884			80.614	-0.0287			8.95259	0.00714
		80.6552	-0.08988			80.6552	-0.02799			8.95772	-0.00802
		80.6965	-0.09184			80.6965	-0.0286			8.96286	-0.00663
		80.7378	-0.0911			80.7378	-0.02925			8.96799	0.00321
		80.7791	-0.09102			80.7791	-0.02915			8.97313	0.00445
		80.8438	-0.09123			80.8438	-0.02439			8.97827	-0.000770157
		80.8851	-0.09238			80.8851	-0.02303			8.98342	-0.0048
		80.9263	-0.09297			80.9263	-0.02398			8.98857	0.0036
		80.9676	-0.09356			80.9676	-0.02376			8.9937	0.00264
		81.0089	-0.09405			81.0089	-0.02248			8.99883	-0.00752
		81.0739	-0.09587			81.0739	-0.02206			9.00395	-0.00593
		81.1152	-0.09621			81.1152	-0.02177			9.00909	0.00157
		81.1565	-0.1016			81.1565	-0.02219			9.01424	-0.00122
		81.1978	-0.09864			81.1978	-0.02281			9.01938	-0.00289
		81.2391	-0.09734			81.2391	-0.05499			9.0245	0.000437429
		81.3038	-0.09652			81.3038	-0.05571			9.02964	-0.0013
		81.3451	-0.09661			81.3451	-0.05461			9.03477	-0.000687192
		81.3863	-0.09568			81.3863	-0.05621			9.0399	-0.00351
		81.4276	-0.09264			81.4276	-0.05726			9.04503	-7.59193e-05
		81.4689	-0.09141			81.4689	-0.05871			9.05017	0.00244
		81.534	-0.09279			81.534	-0.05962			9.05533	0.00109
		81.5753	-0.09269			81.5753	-0.05941			9.06046	-0.00656
		81.6166	-0.09209			81.6166	-0.06021			9.0656	-0.00473
		81.6578	-0.08589			81.6578	-0.06007			9.07074	0.0033
		81.7038	-0.08702			81.7038	-0.05725			9.07587	-0.000316176
		81.7671	-0.09387			81.7671	-0.05986			9.081	-0.00665
		81.8084	-0.0863			81.8084	-0.05774			9.08615	-0.000695989
		81.854	-0.0804			81.854	-0.0594			9.09129	0.00112
		81.8953	-0.08462			81.8953	-0.06027			9.09643	0.000179447
		81.9365	-0.08372			81.9365	-0.05922			9.10156	-0.00252
		82.0038	-0.0829			82.0038	-0.05829			9.10671	1.41716e-06
		82.0451	-0.08407			82.0451	-0.04854			9.11185	0.00525
		82.0864	-0.08165			82.0864	-0.05693			9.11699	-0.00478
		82.1276	-0.07747			82.1276	-0.05998			9.12213	-0.00238
		82.1689	-0.0772			82.1689	-0.05702			9.12726	-0.00186
		82.2339	-0.07738			82.2339	-0.05724			9.1324	-0.0022
		82.2752	-0.07714			82.2752	-0.05535			9.13755	-0.00751
		82.3165	-0.07651			82.3165	-0.05118			9.14268	-0.00524
		82.3578	-0.07334			82.3578	-0.05071			9.14781	0.00529
		82.3991	-0.07265			82.3991	-0.0516			9.15294	0.00528
		82.4638	-0.07416			82.4638	-0.04842			9.15808	-0.00827
		82.5051	-0.0756			82.5051	-0.04305			9.16321	-0.00602
		82.5464	-0.0762			82.5464	-0.03684			9.16835	0.0026
		82.5876	-0.07521			82.5876	-0.03391			9.17348	0.00215
		82.6289	-0.0763			82.6289	-0.02336			9.17863	0.000182516
		82.6939	-0.07733			82.6939	-0.01781			9.18377	-0.00438
		82.7352	-0.07768			82.7352	-0.01114			9.18891	0.00614
		82.7765	-0.07735			82.7765	-0.00862			9.19406	0.00536
		82.8178	-0.07384			82.8178	-0.0116			9.19918	-0.00777
		82.8591	-0.06827			82.8591	-0.0085			9.20431	-0.00682
		82.9238	-0.06967			82.9238	-0.01377			9.20945	0.00437
		82.9651	-0.06982			82.9651	-0.01679			9.21459	0.000686966
		83.0063	-0.07044			83.0063	-0.01836			9.21973	-0.00179
		83.0476	-0.07257			83.0476	-0.01984			9.22486	-0.000971795
		83.0889	-0.07362			83.0889	-0.02172			9.22999	0.00119
		83.1539	-0.06992			83.1539	-0.02101			9.23513	0.00147
		83.1952	-0.07112			83.1952	-0.02593			9.24027	-0.00664
		83.2365	-0.06996			83.2365	-0.02807			9.2454	-0.00342
		83.2778	-0.06533			83.2778	-0.02939			9.25055	0.00162
		83.3191	-0.07027			83.3191	-0.02948			9.2557	-0.00199
		83.3838	-0.07246			83.3838	-0.03077			9.26084	-0.00494
		83.425	-0.06805			83.425	-0.03279			9.26598	-0.00189
		83.4663	-0.0715			83.4663	-0.03666			9.27112	0.00254
		83.5076	-0.07293			83.5076	-0.03869			9.27625	0.000330618
		83.5489	-0.07276			83.5489	-0.04013			9.28139	-0.00396
		83.6139	-0.07298			83.6139	-0.04165			9.28652	-0.00217
		83.6552	-0.07452			83.6552	-0.04258			9.29167	0.00891
		83.6965	-0.07468			83.6965	-0.04512			9.29681	-0.004
		83.7378	-0.06845			83.7378	-0.04569			9.30195	-0.00507
		83.7837	-0.07523			83.7837	-0.04703			9.30708	0.000689335
		83.847	-0.07502			83.847	-0.0478			9.31222	-0.00138
		83.8883	-0.07669			83.8883	-0.0479			9.31736	-0.000773673
		83.9339	-0.08065			83.9339	-0.04672			9.3225	-0.00837
		83.9751	-0.08223			83.9751	-0.04866			9.32763	0.00436
		84.0164	-0.08336			84.0164	-0.05044			9.33277	0.0066
		84.0837	-0.0838			84.0837	-0.05013			9.3379	-0.00642
		84.125	-0.08201			84.125	-0.04821			9.34303	-0.00701
		84.1662	-0.08282			84.1662	-0.04766			9.34816	0.00212
		84.2075	-0.08335			84.2075	-0.04685			9.35331	-0.00107
		84.2488	-0.07118			84.2488	-0.04617			9.35845	-0.00479
		84.3138	-0.08404			84.3138	-0.04645			9.3636	-0.00622
		84.3551	-0.08404			84.3551	-0.05119			9.36873	0.00252
		84.3964	-0.07681			84.3964	-0.05118			9.37389	0.00306
		84.4377	-0.08447			84.4377	-0.04858			9.37904	-0.00921
		84.4789	-0.08487			84.4789	-0.04992			9.38417	-0.00662
		84.5436	-0.08404			84.5436	-0.04786			9.38931	0.00333
		84.5849	-0.08322			84.5849	-0.04587			9.39446	-0.00222
		84.6262	-0.08268			84.6262	-0.04242			9.39958	-0.00223
		84.6675	-0.08146			84.6675	-0.04401			9.40469	-0.00676
		84.7087	-0.07986			84.7087	-0.04231			9.40983	0.0043
		84.7738	-0.07948			84.7738	-0.04531			9.41497	-0.000242831
		84.8151	-0.07809			84.8151	-0.04327			9.4201	-0.00567
		84.8563	-0.07998			84.8563	-0.04548			9.42525	-0.00241
		84.8976	-0.08307			84.8976	-0.04343			9.43038	0.00306
		84.9436	-0.08363			84.9436	-0.04314			9.43553	0.00159
		85.0069	-0.08389			85.0069	-0.04303			9.44066	-0.00565
		85.0482	-0.08463			85.0482	-0.04574			9.44579	-0.00524
		85.0937	-0.08594			85.0937	-0.04353			9.45093	0.00424
		85.135	-0.08467			85.135	-0.04238			9.45607	-0.0037
		85.1763	-0.08497			85.1763	-0.04161			9.46122	-0.00322
		85.2435	-0.08539			85.2435	-0.04176			9.46635	-0.00174
		85.2848	-0.08502			85.2848	-0.0388			9.4715	0.00014013
		85.3261	-0.08509			85.3261	-0.03787			9.47666	-0.0037
		85.3674	-0.08504			85.3674	-0.03613			9.48179	-0.00523
		85.4086	-0.08517			85.4086	-0.03498			9.48693	-0.000930999
		85.4736	-0.08586			85.4736	-0.03512			9.49206	0.000742454
		85.5149	-0.08574			85.5149	-0.0359			9.4972	0.00217
		85.5562	-0.08622			85.5562	-0.03598			9.50235	-0.00893
		85.5975	-0.08486			85.5975	-0.03689			9.50748	0.00154
		85.6435	-0.08495			85.6435	-0.03772			9.51262	0.00612
		85.7068	-0.0851			85.7068	-0.03907			9.51775	-0.00877
		85.7481	-0.08493			85.7481	-0.04293			9.5229	-0.00224
		85.7936	-0.08436			85.7936	-0.04219			9.52804	-0.00529
		85.8349	-0.08481			85.8349	-0.04344			9.53318	0.00443
		85.8761	-0.08492			85.8761	-0.04528			9.53833	-0.0068
		85.9434	-0.08566			85.9434	-0.04691			9.54346	-0.00789
		85.9847	-0.08533			85.9847	-0.04687			9.54859	0.00554
		86.0259	-0.08546			86.0259	-0.04878			9.55373	0.00699
		86.0672	-0.084			86.0672	-0.04782			9.55886	-0.00884
		86.1085	-0.08404			86.1085	-0.04919			9.56399	-0.00646
		86.1735	-0.08448			86.1735	-0.04735			9.56914	-0.00401
		86.2148	-0.0846			86.2148	-0.04941			9.57426	0.00237
		86.2561	-0.08496			86.2561	-0.05165			9.57939	-0.00853
		86.2973	-0.08548			86.2973	-0.05013			9.58452	-0.00594
		86.3433	-0.08495			86.3433	-0.0495			9.58965	0.00287
		86.4066	-0.08536			86.4066	-0.04853			9.59478	0.00251
		86.4479	-0.08482			86.4479	-0.03948			9.59991	-0.00671
		86.4934	-0.0828			86.4934	-0.00793			9.60505	-0.00533
		86.5347	-0.08179			86.5347	-0.00857			9.61018	0.00274
		86.576	-0.08199			86.576	0.02769			9.61532	-0.00114
		86.6432	-0.08188			86.6432	0.02982			9.62046	-0.00447
		86.6845	-0.08218			86.6845	0.10066			9.62561	-0.0035
		86.7258	-0.08365			86.7258	0.11054			9.63075	0.00295
		86.767	-0.08439			86.767	0.10881			9.63589	0.00107
		86.8083	-0.085			86.8083	0.10796			9.64101	-0.00627
		86.8734	-0.08473			86.8734	0.10513			9.64617	-0.000896438
		86.9146	-0.08566			86.9146	0.10213			9.65131	0.00271
		86.9559	-0.08636			86.9559	0.09778			9.65645	0.000599265
		86.9972	-0.08421			86.9972	0.10603			9.6616	-0.00704
		87.0385	-0.08393			87.0385	0.08965			9.66673	-0.00152
		87.1032	-0.08467			87.1032	0.09258			9.67187	0.00656
		87.1445	-0.08446			87.1445	0.0934			9.67702	-0.00146
		87.1857	-0.08541			87.1857	0.08597			9.68216	-0.00263
		87.227	-0.08664			87.227	0.07749			9.68731	0.00166
		87.2683	-0.08732			87.2683	0.08446			9.69244	0.00735
		87.3331	-0.08786			87.3331	0.08324			9.6976	-0.00285
		87.3744	-0.08815			87.3744	0.07876			9.70274	0.000186979
		87.4157	-0.08806			87.4157	0.07191			9.70788	-0.00388
		87.457	-0.08589			87.457	0.07058			9.71303	0.00675
		87.4982	-0.08438			87.4982	0.07267			9.71816	-0.00792
		87.5631	-0.08199			87.5631	0.07016			9.72331	-0.000715044
		87.6044	-0.07879			87.6044	0.06063			9.72845	-0.00569
		87.6457	-0.08248			87.6457	0.05836			9.73358	-0.00114
		87.6869	-0.07939			87.6869	0.06017			9.73872	0.00284
		87.7282	-0.07748			87.7282	0.05527			9.74386	-0.00482
		87.793	-0.07641			87.793	0.05151			9.749	0.00714
		87.8343	-0.07553			87.8343	0.04553			9.75414	0.00528
		87.8756	-0.07341			87.8756	0.04626			9.75927	-0.00691
		87.9169	-0.0695			87.9169	0.05061			9.76441	-0.00589
		87.9582	-0.06587			87.9582	0.05118			9.76954	0.00351
		88.023	-0.0631			88.023	0.05311			9.77469	-0.000216591
		88.0643	-0.05996			88.0643	0.03833			9.77982	-0.00493
		88.1056	-0.05607			88.1056	0.0303			9.78498	-0.00754
		88.1468	-0.05242			88.1468	0.02595			9.79012	0.0036
		88.1881	-0.05286			88.1881	0.02506			9.79525	0.0001661
		88.2529	-0.05076			88.2529	0.02146			9.80038	-0.00423
		88.2942	-0.04953			88.2942	-0.00921			9.80551	-0.0011
		88.3355	-0.04654			88.3355	-0.0241			9.81066	0.00136
		88.3768	-0.0451			88.3768	-0.07632			9.8158	-0.00018403
		88.4181	-0.04284			88.4181	-0.10832			9.82093	-0.00423
		88.483	-0.04308			88.483	-0.09205			9.82606	-0.00372
		88.5242	-0.04273			88.5242	-0.08545			9.83121	0.000376762
		88.5655	-0.04542			88.5655	-0.08362			9.83633	0.00126
		88.6068	-0.04734			88.6068	-0.0898			9.84148	-0.00554
		88.6527	-0.04753			88.6527	-0.08833			9.84662	0.00317
		88.716	-0.04818			88.716	-0.09366			9.85177	0.000759592
		88.7573	-0.04841			88.7573	-0.10389			9.8569	-0.000993788
		88.7986	-0.0474			88.7986	-0.10604			9.86204	-0.00181
		88.8437	-0.0442			88.8437	-0.10427			9.86718	-0.00429
		88.885	-0.04337			88.885	-0.10631			9.87232	0.00957
		88.9521	-0.04375			88.9521	-0.11075			9.87747	-0.000806755
		88.9933	-0.04521			88.9933	-0.11798			9.88262	-0.00329
		89.0346	-0.04706			89.0346	-0.11921			9.88776	0.00224
		89.0759	-0.05189			89.0759	-0.12408			9.89291	0.00541
		89.1172	-0.05419			89.1172	-0.12707			9.89806	0.00202
		89.1839	-0.05549			89.1839	-0.12861			9.90321	-0.00559
		89.2251	-0.05711			89.2251	-0.13288			9.90835	0.00595
		89.2664	-0.05782			89.2664	-0.13092			9.91349	0.00296
		89.3118	-0.05396			89.3118	-0.12723			9.91863	0.00239
		89.3531	-0.05166			89.3531	-0.12814			9.92377	-0.0047
		89.4164	-0.04978			89.4164	-0.13749			9.92892	0.00533
		89.4577	-0.04894			89.4577	-0.13711			9.93406	0.00276
		89.5038	-0.04697			89.5038	-0.13837			9.93918	-0.00949
		89.5451	0.1491			89.5451	-0.14055			9.9443	-0.0069
		89.5863	0.16877			89.5863	-0.14058			9.94945	0.007
		89.6517	0.22407			89.6517	-0.13951			9.95458	0.00504
		89.693	0.32666			89.693	-0.13746			9.95972	-0.00358
		89.7343	0.37697			89.7343	-0.13841			9.96484	-0.00803
		89.7756	0.39232			89.7756	-0.13766			9.96998	0.000538075
		89.8169	0.38622			89.8169	-0.13885			9.97514	0.000710131
		89.8835	0.37934			89.8835	-0.14011			9.98029	-0.00661
		89.9248	0.35321			89.9248	-0.15286			9.98541	-0.00246
		89.9661	0.31626			89.9661	-0.14851			9.99054	0.00282
		90.0117	0.27534			90.0117	-0.14515			9.99569	0.000327549
		90.053	0.27786			90.053	-0.14296			10.0008	-0.00542
		90.1163	0.24633			90.1163	-0.14056			10.006	-0.00238
		90.1576	0.31367			90.1576	-0.13845			10.0111	0.00386
		90.2033	0.31238			90.2033	-0.13955			10.0162	-0.00145
		90.2446	0.31584			90.2446	-0.13528			10.0214	-0.00444
		90.2858	0.30608			90.2858	-0.13409			10.0265	-0.00429
		90.3517	0.3054			90.3517	-0.13244			10.0317	0.0056
		90.393	0.26798			90.393	-0.12865			10.0368	-0.00573
		90.4343	0.27682			90.4343	-0.12553			10.0419	-0.0093
		90.4755	0.25633			90.4755	-0.12349			10.0471	0.00183
		90.5168	0.24653			90.5168	-0.12043			10.0522	-0.000998221
		90.583	0.24181			90.583	-0.11629			10.0573	0.000502859
		90.6243	0.23599			90.6243	-0.11262			10.0625	0.000532539
		90.6656	0.23458			90.6656	-0.11281			10.0676	-0.00149
		90.7069	0.22504			90.7069	-0.10911			10.0728	0.00984
		90.7516	0.21802			90.7516	-0.10774			10.0779	-0.00265
		90.8149	0.21225			90.8149	-0.106			10.0831	-0.00148
		90.8562	0.20587			90.8562	-0.10421			10.0882	-0.00535
		90.8975	0.20257			90.8975	-0.10408			10.0933	0.00543
		90.9427	0.19616			90.9427	-0.10317			10.0985	-0.00856
		90.984	0.19279			90.984	-0.10589			10.1036	-0.00682
		91.0517	0.18896			91.0517	-0.10343			10.1088	0.00317
		91.093	0.18312			91.093	-0.10104			10.1139	-0.00319
		91.1343	0.17733			91.1343	-0.10172			10.119	-0.00147
		91.1756	0.16915			91.1756	-0.1014			10.1242	-0.00204
		91.2168	0.18532			91.2168	-0.10132			10.1293	-0.002
		91.2824	0.17913			91.2824	-0.1021			10.1344	0.00495
		91.3237	0.17561			91.3237	-0.10052			10.1396	-0.01044
		91.3649	0.16656			91.3649	-0.10002			10.1447	-0.00611
		91.4062	0.14041			91.4062	-0.0986			10.1499	0.00443
		91.4517	0.13308			91.4517	-0.09851			10.155	0.0016
		91.5151	0.15162			91.5151	-0.09707			10.1601	-0.00448
		91.5563	0.12867			91.5563	-0.09694			10.1653	-0.000619125
		91.6022	0.14074			91.6022	-0.10003			10.1704	0.00378
		91.6434	0.12903			91.6434	-0.09907			10.1756	0.00146
		91.6847	0.12114			91.6847	-0.09778			10.1807	-0.00553
		91.7518	0.11754			91.7518	-0.09881			10.1858	-0.00436
		91.7931	0.11349			91.7931	-0.09571			10.191	0.00263
		91.8344	0.11189			91.8344	-0.09603			10.1961	-0.00142
		91.8756	0.09799			91.8756	-0.09512			10.2012	-0.00756
		91.9169	0.08169			91.9169	-0.09423			10.2064	-0.000850109
		91.9819	-0.00721			91.9819	-0.09562			10.2115	0.00462
		92.0232	-0.09218			92.0232	-0.09437			10.2167	-0.001
		92.0645	-0.12625			92.0645	-0.08965			10.2218	-0.00545
		92.1057	-0.25451			92.1057	-0.08627			10.2269	0.00123
		92.147	-0.32781			92.147	-0.08502			10.2321	0.00403
		92.2118	-0.3578			92.2118	-0.08238			10.2372	0.00101
		92.253	-0.34852			92.253	-0.08155			10.2423	-0.00285
		92.2943	-0.33614			92.2943	-0.08203			10.2475	-0.00447
		92.3356	-0.32407			92.3356	-0.08212			10.2526	0.00734
		92.3769	-0.31912			92.3769	-0.08222			10.2577	-0.00679
		92.4417	-0.31661			92.4417	-0.08303			10.2629	-0.00191
		92.483	-0.31819			92.483	-0.08086			10.268	-0.00367
		92.5243	-0.31678			92.5243	-0.08375			10.2731	0.00283
[truncated: 46,722 more rows]

## Sheet: Figure 4
	Fig.4a		PTFE+MO+ultrasound				PVDF+MO+ultrasound		PE+MO+ultrasound		TiO2+MO+ultrasound		MO+ultrasound			Fig.4d	Appl. Phys. Lett.2014,104,162907, Pb(Zr0.52Ti0.48)O3, AO7 30μM						Appl. Catal. B-Environ. 2017,219,550–562,Bi4Ti3O12,MO 1×10-5 M
		Time(min)	C/C0	Error bar		Time(h)	C/C0	Error bar	C/C0	Error bar	C/C0	Error bar	C/C0	Error bar			Time(min)	C/C0	-ln（C/C0）				Time(h)	C/C0	-ln（C/C0）
		0	1	0		0	1	0	1	0	1	0	1	0			0	1	0				0	1	0
		10	0.59266	0.00898		1	0.79478	0.07115	0.86975	0.01397	0.98126	0.00273	0.96433	0.04586			10	0.65	0.430783				1	0.78	0.248461
		20	0.36418	0.02163		2	0.70611	0.03712	0.85787	0.01972	0.80582	0.01922	0.87088	0.04006			20	0.55	0.597837				2	0.6	0.510826
		30	0.24125	0.00303		3	0.58801	0.05738	0.85554	0.03079	0.78372	0.02895	0.80732	0.00533			30	0.4	0.916291				3	0.5	0.693147
		40	0.17417	0.00533		4	0.48413	0.08334	0.79106	0.05406	0.76763	0.05454	0.76823	0.04018			40	0.3	1.20397				4	0.4	0.916291
		50	0.13356	0.01535		5	0.4462	0.03464	0.74919	0.05639	0.73373	0.01357	0.73528	0.00675			50	0.24	1.42712				5	0.35	1.04982
		60	0.1026	0.02872		6	0.40122	0.06569	0.72945	0.0933	0.70751	0.00558	0.69889	0.05613									6	0.18	1.7148
						7	0.26364	0.06084	0.6902	0.08252	0.68751	0.03426	0.69802	0.0582			J. Phys. Chem. C 2012,116,13045−13051, BaTiO3 microdendrite, AO7 57μM
						8	0.23642	0.06065	0.59597	0.003	0.62565	0.01224	0.66348	0.06369			Time(min)	C/C0	-ln（C/C0）				Environ. Sci. Technol. 2017, 51, 6560−6569,BaTiO3,4-CP 25 mg/L
						9	0.21227	0.06435	0.54945	0.0246	0.61411	0.01176	0.64587	0.05483			0	1	0				Time(min)	C/C0	-ln（C/C0）
						10	0.15208	0.06278	0.51371	0.02061	0.62852	0.05081	0.63681	0.02514			10	0.72	0.328504				0	1	0
																	20	0.54	0.616186				10	0.8	0.223144
																	30	0.4	0.916291				30	0.64	0.446287
	Fig.4b		MO		AO7		MB										40	0.28	1.27297				60	0.48	0.733969
		Time(min)	C/C0	Error bar	C/C0	Error bar	C/C0	Error bar									50	0.26	1.34707				90	0.35	1.04982
		0	1	0	1	0	1	0															120	0.29	1.23787
		10	0.59266	0.00898	0.55963	0.02717	0.47772	0.035									J.Chem.Technol.Biotechnol. 2016,BaTiO3, AO7 57μM
		20	0.36418	0.02163	0.34194	0.04949	0.25717	0.0112									Time(min)	C/C0	-ln（C/C0）				PTFE,AO7 30μM
		30	0.24125	0.00303	0.2207	0.0269	0.13854	0.0151									0	1	0				Time(min)	C/C0	-ln（C/C0）
		40	0.17417	0.00533	0.14602	0.01671	0.07167	0.02432									10	0.7	0.356675				0	1	0
		50	0.13356	0.01535	0.1087	0.00256	0.04294	0.02337									20	0.462	0.77219				10	0.540411	0.615426
		60	0.1026	0.02872	0.08175	0.00887	0.02686	0.02408									30	0.4	0.916291				20	0.306943	1.18109
																	50	0.234	1.45243				30	0.201679	1.60108
																	80	0.167	1.78976				40	0.134203	2.0084
	Fig.4c		4-CP		Cl- release				NB														50	0.110511	2.20264
		Time(min)	C/C0	Error bar	C/C0	Error bar		Time(min)	C/C0	Error bar													60	0.0880192	2.4302
		0	1	0	0	0		0	1	0
		10	0.83502	0.02807	5.47769	1.02807		10	0.54706	0.03103													PTFE,MO 5 mgL
		20	0.69202	0.0523	10.3468	1.4523		20	0.29897	0.03889													Time(min)	C/C0	-ln（C/C0）
		30	0.43083	0.09745	14.7935	2.59745		30	0.15774	0.04375													0	1	0
		60	0.19214	0.0518	25.7737	2.0518		40	0.08336	0.03943													10	0.59266	0.523134
		90	0.09623	0.02146	34.5603	2.62146		50	0.04758	0.02728													20	0.36418	1.01011
		120	0.03707	0.02678	45.67	3.02678		60	0.0232	0.01599													30	0.24125	1.42192
																							40	0.17417	1.74772
																							50	0.13356	2.0132
																							60	0.1026	2.27692
																							PTFE,4-CP 25 mgL
																							Time(min)	C/C0	-ln（C/C0）
																							0	1	0
																							10	0.83502	0.1803
																							20	0.69202	0.36814
																							30	0.43083	0.842042
																							60	0.19214	1.64953
																							90	0.09623	2.34101
																							120	0.03707	3.29495

## Sheet: Supp. Figure 1
	Supp. Figure 1b	Binding energy	Intensity		Supp. Figure 1c	Size	Number
		1100	26708.3			0.4	0
		1099	26350			0.463	0
		1098	27066.7			0.536	0
		1097	26833.3			0.621	0
		1096	26675			0.719	0
		1095	27316.7			0.833	0
		1094	26458.3			0.965	0
		1093	27475			1.117	0
		1092	26491.7			1.294	0
		1091	27208.3			1.499	0
		1090	26508.3			1.736	0
		1089	27325			2.01	0
		1088	26825			2.328	0
		1087	27258.3			2.696	0
		1086	27550			3.122	0
		1085	28100			3.615	0
		1084	27133.3			4.187	0
		1083	27575			4.849	0
		1082	27383.3			5.615	0
		1081	27708.3			6.503	0
		1080	27208.3			7.531	0
		1079	27791.7			8.721	0
		1078	27941.7			10.1	0
		1077	28075			11.696	0
		1076	27691.7			13.545	0
		1075	27575			15.686	0
		1074	27208.3			18.166	0
		1073	27958.3			21.037	0
		1072	27958.3			24.363	0
		1071	27191.7			28.214	0
		1070	29300			32.674	0
		1069	28641.7			37.84	0
		1068	28333.3			43.821	0
		1067	27208.3			50.748	0
		1066	28083.3			58.771	0
		1065	28533.3			68.061	0
		1064	27891.7			78.82	0
		1063	28525			91.28	0
		1062	28100			105.709	0
		1061	28583.3			122.42	0
		1060	27675			141.772	0
		1059	28891.7			164.183	0
		1058	29508.3			190.137	0
		1057	28500			220.194	0
		1056	28333.3			255.002	0
		1055	29125			295.312	0
		1054	28941.7			341.995	0
		1053	28600			396.058	0
		1052	27966.7			458.666	0
		1051	29441.7			531.172	0
		1050	29933.3			615.139	0
		1049	29241.7			712.379	0
		1048	29558.3			824.992	0
		1047	29733.3			955.406	0
		1046	30425			1106.43	0.953
		1045	29216.7			1281.34	4.978
		1044	29683.3			1483.89	10.526
		1043	29900			1718.47	15.243
		1042	28991.7			1990.12	17.431
		1041	29566.7			2304.72	16.57
		1040	30116.7			2669.04	13.259
		1039	29641.7			3090.96	8.813
		1038	30150			3579.58	4.744
		1037	30408.3			4145.44	2.257
		1036	29283.3			4800.75	1.887
		1035	29908.3			5559.64	3.34
		1034	29941.7			6438.51	0
		1033	30100			7456.3	0
		1032	30133.3			8634.99	0
		1031	31016.7			10000	0
		1030	30116.7
		1029	31416.7
		1028	30733.3
		1027	29791.7
		1026	29508.3
		1025	31433.3
		1024	30841.7
		1023	31300
		1022	30750
		1021	31450
		1020	31333.3
		1019	31308.3
		1018	30925
		1017	31541.7
		1016	31483.3
		1015	31291.7
		1014	31400
		1013	31566.7
		1012	31866.7
		1011	31925
		1010	31925
		1009	32216.7
		1008	31658.3
		1007	31950
		1006	31975
		1005	31491.7
		1004	32175
		1003	32875
		1002	31883.3
		1001	31783.3
		1000	32733.3
		999	32600
		998	32675
		997	33241.7
		996	32583.3
		995	32383.3
		994	31958.3
		993	32441.7
		992	32625
		991	33275
		990	33266.7
		989	33625
		988	33766.7
		987	33091.7
		986	33791.7
		985	34341.7
		984	33691.7
		983	33941.7
		982	33250
		981	33458.3
		980	33308.3
		979	33275
		978	35041.7
		977	33941.7
		976	34866.7
		975	34983.3
		974	34841.7
		973	34108.3
		972	34541.7
		971	33925
		970	34400
		969	33683.3
		968	34558.3
		967	35225
		966	35708.3
		965	34125
		964	34475
		963	34633.3
		962	35350
		961	35125
		960	35341.7
		959	35358.3
		958	35783.3
		957	36966.7
		956	36650
		955	35566.7
		954	35375
		953	36291.7
		952	36333.3
		951	36266.7
		950	36016.7
		949	36783.3
		948	37116.7
		947	36391.7
		946	36366.7
		945	36691.7
		944	36216.7
		943	37458.3
		942	35916.7
		941	35375
		940	36950
		939	37658.3
		938	36991.7
		937	37425
		936	38158.3
		935	37233.3
		934	36725
		933	36750
		932	38241.7
		931	37400
		930	37791.7
		929	37333.3
		928	37808.3
		927	38658.3
		926	37750
		925	37508.3
		924	38783.3
		923	37558.3
		922	38625
		921	38008.3
		920	39133.3
		919	38400
		918	38600
		917	38408.3
		916	39858.3
		915	39108.3
		914	38950
		913	38783.3
		912	39733.3
		911	40558.3
		910	39516.7
		909	40733.3
		908	40525
		907	40391.7
		906	40116.7
		905	40525
		904	40025
		903	40250
		902	39475
		901	40750
		900	39825
		899	39975
		898	39675
		897	40916.7
		896	40341.7
		895	40850
		894	40791.7
		893	41733.3
		892	41608.3
		891	41141.7
		890	42191.7
		889	42316.7
		888	42225
		887	43825
		886	43416.7
		885	43391.7
		884	44241.7
		883	45183.3
		882	45325
		881	46083.3
		880	45058.3
		879	46008.3
		878	44883.3
		877	45316.7
		876	44075
		875	43058.3
		874	43275
		873	44650
		872	43908.3
		871	43900
		870	44033.3
		869	44633.3
		868	44816.7
		867	45208.3
		866	45758.3
		865	47716.7
		864	50758.3
		863	53041.7
		862	54000
		861	55975
		860	53316.7
		859	53341.7
		858	51133.3
		857	50275
		856	48866.7
		855	49458.3
		854	48141.7
		853	45566.7
		852	46108.3
		851	44666.7
		850	43333.3
		849	42291.7
		848	40866.7
		847	41558.3
		846	40650
		845	39883.3
		844	41133.3
		843	42175
		842	42850
		841	44416.7
		840	46600
		839	50950
		838	57166.7
		837	63116.7
		836	69350
		835	75566.7
		834	79991.7
		833	79250
		832	73991.7
		831	66550
		830	59875
		829	55008.3
		828	48816.7
		827	46333.3
		826	43333.3
		825	39216.7
		824	34008.3
		823	31733.3
		822	29016.7
		821	27866.7
		820	26708.3
		819	25341.7
		818	24183.3
		817	24191.7
		816	23933.3
		815	23800
		814	23800
		813	22766.7
		812	22808.3
		811	23416.7
		810	23391.7
		809	23091.7
		808	23508.3
		807	23000
		806	22716.7
		805	23308.3
		804	23258.3
		803	23750
		802	22866.7
		801	22416.7
		800	22191.7
		799	22691.7
		798	23491.7
		797	23166.7
		796	22766.7
		795	22833.3
		794	22333.3
		793	22758.3
		792	22350
		791	23158.3
		790	23275
		789	23116.7
		788	23141.7
		787	23383.3
		786	23825
		785	22975
		784	22958.3
		783	23008.3
		782	23725
		781	22658.3
		780	22466.7
		779	23641.7
		778	24208.3
		777	23341.7
		776	22708.3
		775	23158.3
		774	23483.3
		773	23658.3
		772	23375
		771	24141.7
		770	23200
		769	23625
		768	23416.7
		767	23200
		766	22975
		765	23950
		764	23016.7
		763	23500
		762	24600
		761	24191.7
		760	24175
		759	23600
		758	23150
		757	24325
		756	23983.3
		755	23716.7
		754	24350
		753	24450
		752	24475
		751	24291.7
		750	23808.3
		749	23958.3
		748	23791.7
		747	24525
		746	24225
		745	24416.7
		744	24100
		743	24550
		742	23958.3
		741	24941.7
		740	23966.7
		739	24500
		738	24766.7
		737	24125
		736	24600
		735	24608.3
		734	23483.3
		733	23775
		732	23783.3
		731	23150
		730	23700
		729	23383.3
		728	23233.3
		727	23416.7
		726	24291.7
		725	23858.3
		724	24991.7
		723	24691.7
		722	25625
		721	25991.7
		720	28025
		719	26975
		718	26425
		717	26433.3
		716	26850
		715	27400
		714	26716.7
		713	25841.7
		712	26191.7
		711	25008.3
		710	25816.7
		709	24166.7
		708	23650
		707	21158.3
		706	20800
		705	19858.3
		704	17725
		703	16491.7
		702	14575
		701	13650
		700	12566.7
		699	11466.7
		698	9983.33
		697	9891.67
		696	10475
		695	9575
		694	9666.67
		693	11275
		692	14591.7
		691	25091.7
		690	59550
		689	141558
		688	205042
		687	124308
		686	40775
		685	15500
		684	10525
		683	8475
		682	7108.33
		681	6750
		680	6200
		679	5566.67
		678	5750
		677	5050
		676	4550
		675	4675
		674	4216.67
		673	4225
		672	4300
		671	4308.33
		670	4350
		669	4016.67
		668	4350
		667	4041.67
		666	4358.33
		665	4283.33
		664	4075
		663	4000
		662	3816.67
		661	3833.33
		660	4108.33
		659	4458.33
		658	4116.67
		657	4266.67
		656	3841.67
		655	3933.33
		654	4100
		653	3983.33
		652	4183.33
		651	4166.67
		650	4350
		649	3841.67
		648	4141.67
		647	4216.67
		646	3900
		645	3875
		644	4133.33
		643	4141.67
		642	3991.67
		641	4141.67
		640	4175
		639	4200
		638	3941.67
		637	4075
		636	4183.33
		635	3875
		634	4358.33
		633	4350
		632	4283.33
		631	4233.33
		630	4116.67
		629	4125
		628	4200
		627	4241.67
		626	4191.67
		625	4033.33
		624	4041.67
		623	3641.67
		622	3941.67
		621	4316.67
		620	4158.33
		619	4108.33
		618	4100
		617	4158.33
		616	4016.67
		615	4441.67
		614	4350
		613	4450
		612	4050
		611	4000
		610	4150
		609	4491.67
		608	4058.33
		607	4166.67
		606	4150
		605	4125
		604	4341.67
		603	4575
		602	3991.67
		601	4291.67
		600	4258.33
		599	4133.33
		598	4183.33
		597	4516.67
		596	4225
		595	4191.67
		594	4091.67
		593	4341.67
		592	4041.67
		591	4166.67
		590	4108.33
		589	4316.67
		588	4108.33
		587	4308.33
		586	4375
		585	4158.33
		584	4041.67
		583	4275
		582	4341.67
		581	4483.33
		580	4325
		579	4241.67
		578	4116.67
		577	4091.67
		576	3891.67
		575	3883.33
		574	4425
		573	4216.67
		572	4300
		571	4233.33
		570	4500
		569	4233.33
		568	4216.67
		567	4258.33
		566	4500
		565	4641.67
		564	4116.67
		563	4625
		562	4283.33
		561	4375
		560	4325
		559	4433.33
		558	4775
		557	4616.67
		556	4350
		555	4158.33
		554	4533.33
		553	4183.33
		552	4550
		551	4233.33
		550	4450
		549	4233.33
		548	4233.33
		547	4525
		546	4141.67
		545	4308.33
		544	4550
		543	4475
		542	4375
		541	4558.33
		540	4450
		539	4550
		538	4525
		537	4083.33
		536	4375
		535	4483.33
		534	4625
		533	4516.67
		532	4666.67
		531	5025
		530	5016.67
		529	4566.67
		528	4441.67
		527	4358.33
		526	4283.33
		525	4475
		524	4608.33
		523	4325
		522	4183.33
		521	4291.67
		520	4325
		519	4416.67
		518	3791.67
		517	4208.33
		516	4366.67
		515	4283.33
		514	4125
		513	4183.33
		512	4658.33
		511	4141.67
		510	4541.67
		509	4400
		508	4925
		507	4725
		506	4633.33
		505	4450
		504	4575
		503	4375
		502	4441.67
		501	4925
		500	4841.67
		499	4316.67
		498	4633.33
		497	4475
		496	4333.33
		495	4991.67
		494	4966.67
		493	4541.67
		492	4858.33
		491	4358.33
		490	4733.33
		489	4691.67
		488	4675
		487	4408.33
		486	4266.67
		485	4316.67
		484	4133.33
		483	4475
		482	4425
		481	4500
		480	4466.67
		479	4616.67
		478	4600
		477	4533.33
		476	4616.67
		475	4541.67
		474	4175
		473	4383.33
		472	4583.33
		471	4341.67
		470	4608.33
		469	4466.67
		468	4500
		467	4516.67
		466	4566.67
		465	4508.33
		464	4483.33
		463	4783.33
		462	4266.67
		461	4800
		460	4483.33
		459	4483.33
		458	4366.67
		457	4783.33
		456	4475
		455	4908.33
		454	4875
		453	4583.33
		452	4641.67
		451	4333.33
		450	4541.67
		449	4866.67
		448	4900
		447	4925
		446	4516.67
		445	4633.33
		444	4750
		443	4716.67
		442	4841.67
		441	4266.67
		440	4350
		439	4716.67
		438	4666.67
		437	4483.33
		436	5041.67
		435	4841.67
		434	4800
		433	4591.67
		432	4800
		431	4858.33
		430	4625
		429	5000
		428	4616.67
		427	4650
		426	4808.33
		425	4733.33
		424	4825
		423	4900
		422	4725
		421	4908.33
		420	5183.33
		419	4966.67
		418	4825
		417	4616.67
		416	4908.33
		415	4850
		414	4583.33
		413	4700
		412	4966.67
		411	4816.67
		410	4791.67
		409	4966.67
		408	4766.67
		407	4625
		406	4766.67
		405	4591.67
		404	4408.33
		403	4808.33
		402	4450
		401	4608.33
		400	5141.67
		399	5266.67
		398	4950
		397	4866.67
		396	4175
		395	4650
		394	4633.33
		393	4666.67
		392	4583.33
		391	4683.33
		390	4783.33
		389	4791.67
		388	4508.33
		387	4516.67
		386	4750
		385	4950
		384	5008.33
		383	4850
		382	5091.67
		381	5066.67
		380	4733.33
		379	5191.67
		378	4483.33
		377	4783.33
		376	4525
		375	4808.33
		374	4766.67
		373	5108.33
		372	5025
		371	4616.67
		370	4983.33
		369	5158.33
		368	4983.33
		367	4858.33
		366	4658.33
		365	5083.33
		364	4883.33
		363	4750
		362	5158.33
		361	5100
		360	4933.33
		359	5000
		358	5033.33
		357	4691.67
		356	4883.33
		355	4875
		354	5100
		353	4800
		352	5016.67
		351	4625
		350	4783.33
		349	5133.33
		348	4908.33
		347	4441.67
		346	5333.33
		345	4891.67
		344	4941.67
		343	5333.33
		342	5150
		341	5183.33
		340	5083.33
		339	5208.33
		338	4925
		337	4883.33
		336	5291.67
		335	5241.67
		334	5450
		333	4741.67
		332	4750
		331	5025
		330	4958.33
		329	5100
		328	5058.33
		327	5225
		326	4950
		325	5316.67
		324	5491.67
		323	5416.67
		322	5191.67
		321	5658.33
		320	6000
		319	6150
		318	5641.67
		317	5133.33
		316	5100
		315	5350
		314	5183.33
		313	5116.67
		312	5100
		311	4800
		310	4591.67
		309	4225
		308	4333.33
		307	4250
		306	3766.67
		305	3775
		304	3525
		303	3758.33
		302	3275
		301	3300
		300	3200
		299	3025
		298	2883.33
		297	2558.33
		296	2766.67
		295	3066.67
		294	3841.67
		293	7333.33
		292	19083.3
		291	35350
		290	21516.7
		289	6650
		288	3558.33
		287	2708.33
		286	2883.33
		285	2775
		284	2675
		283	2633.33
		282	2200
		281	1850
		280	1966.67
		279	1716.67
		278	1708.33
		277	1850
		276	1625
		275	1725
		274	1625
		273	1666.67
		272	1733.33
		271	1691.67
		270	1833.33
		269	1633.33
		268	1766.67
		267	1741.67
		266	1716.67
		265	1641.67
		264	1666.67
		263	1758.33
		262	1691.67
		261	1508.33
		260	1658.33
		259	1675
		258	1750
		257	1900
		256	1750
		255	1683.33
		254	1758.33
		253	2108.33
		252	1950
		251	1558.33
		250	1633.33
		249	1941.67
		248	1700
		247	1891.67
		246	1708.33
		245	1700
		244	1733.33
		243	1683.33
		242	1775
		241	1975
		240	1775
		239	1775
		238	1791.67
		237	1808.33
		236	1800
		235	1708.33
		234	1816.67
		233	1616.67
		232	1775
		231	1766.67
		230	1475
		229	1583.33
		228	1700
		227	1691.67
		226	1758.33
		225	1833.33
		224	1816.67
		223	1733.33
		222	1616.67
		221	1741.67
		220	1700
		219	1625
		218	1908.33
		217	1966.67
		216	1800
		215	1775
		214	1816.67
		213	1775
		212	1791.67
		211	1616.67
		210	1841.67
		209	1733.33
		208	1775
		207	1841.67
		206	1841.67
		205	1866.67
		204	1825
		203	1916.67
		202	1583.33
		201	1741.67
		200	1583.33
		199	1733.33
		198	1700
		197	1783.33
		196	1716.67
		195	1825
		194	1758.33
		193	1675
		192	1725
		191	1691.67
		190	1816.67
		189	1658.33
		188	1725
		187	1875
		186	1925
		185	1933.33
		184	1608.33
		183	1741.67
		182	1566.67
		181	1766.67
		180	1750
		179	1875
		178	1783.33
		177	1825
		176	1608.33
		175	1641.67
		174	1675
		173	1758.33
		172	1625
		171	1675
		170	1691.67
		169	1666.67
		168	1666.67
		167	1783.33
		166	1575
		165	1808.33
		164	1658.33
		163	1683.33
		162	1766.67
		161	1741.67
		160	1950
		159	1941.67
		158	1625
		157	1841.67
		156	1641.67
		155	1808.33
		154	1725
		153	1833.33
		152	1883.33
		151	2083.33
		150	1775
		149	1800
		148	1891.67
		147	1858.33
		146	1691.67
		145	1775
		144	1650
		143	1833.33
		142	1825
		141	1941.67
		140	1758.33
		139	1683.33
		138	1658.33
		137	1766.67
		136	1850
		135	1925
		134	1883.33
		133	2083.33
		132	1833.33
		131	1766.67
		130	1966.67
		129	1733.33
		128	1541.67
		127	1616.67
		126	1841.67
		125	1675
		124	1758.33
		123	1666.67
		122	1758.33
		121	1616.67
		120	1666.67
		119	1691.67
		118	2041.67
		117	1783.33
		116	1783.33
		115	1966.67
		114	1683.33
		113	1666.67
		112	1775
		111	1658.33
		110	1916.67
		109	1991.67
		108	1800
		107	1675
		106	1883.33
		105	1775
		104	1991.67
		103	1975
		102	1916.67
		101	1691.67
		100	1708.33
		99	1825
		98	1925
		97	1875
		96	1758.33
		95	1750
		94	1616.67
		93	1725
		92	1600
		91	1891.67
		90	1916.67
		89	1858.33
		88	1600
		87	1891.67
		86	1775
		85	1541.67
		84	1791.67
		83	1775
		82	1766.67
		81	1758.33
		80	2050
		79	1750
		78	1741.67
		77	1991.67
		76	1875
		75	1766.67
		74	1783.33
		73	1733.33
		72	1741.67
		71	1883.33
		70	1908.33
		69	1741.67
		68	2016.67
		67	1975
		66	1883.33
		65	2183.33
		64	1858.33
		63	1841.67
		62	1941.67
		61	1975
		60	2008.33
		59	1800
		58	2033.33
		57	1991.67
		56	2100
		55	1933.33
		54	1750
		53	1858.33
		52	1816.67
		51	1675
		50	1683.33
		49	1566.67
		48	1433.33
		47	1516.67
		46	1433.33
		45	1233.33
		44	1408.33
		43	1358.33
		42	1308.33
		41	1825
		40	1633.33
		39	1616.67
		38	2200
		37	3316.67
		36	4408.33
		35	5816.67
		34	7225
		33	6650
		32	5233.33
		31	3216.67
		30	1925
		29	1150
		28	1058.33
		27	791.667
		26	650
		25	700
		24	658.333
		23	416.667
		22	541.667
		21	1016.67
		20	1466.67
		19	1041.67
		18	850
		17	1075
		16	1416.67
		15	1650
		14	1966.67
		13	1658.33
		12	1841.67
		11	2258.33
		10	2683.33
		9	2116.67
		8	991.667
		7	533.333
		6	333.333
		5	150
		4	108.333
		3	58.3333
		2	58.3333
		1	33.3333
		0	16.6667

## Sheet: Supp. Figure 2
	Supp. Figure 2	Position	Phase
		0	-70.9062
		0.07843	-68.0156
		0.15686	-67.0025
		0.23529	-67.1076
		0.31373	-71.3094
		0.39216	-73.5456
		0.47059	-74.467
		0.54902	-77.8458
		0.62745	-78.5647
		0.70588	-78.645
		0.78431	-73.2581
		0.86274	-72.2293
		0.94118	-69.8085
		1.01961	-67.6567
		1.09804	-69.8783
		1.17647	-69.7651
		1.2549	-70.7246
		1.33333	-71.2105
		1.41176	-68.6467
		1.4902	-75.1551
		1.56863	-75.6597
		1.64706	-71.9658
		1.72549	-71.3283
		1.80392	-71.1979
		1.88235	-65.802
		1.96078	-38.195
		2.03922	42.9349
		2.11765	55.122
		2.19608	53.3156
		2.27451	51.609
		2.35294	49.5834
		2.43137	54.5438
		2.5098	57.3925
		2.58824	52.8965
		2.66667	44.9946
		2.7451	49.0349
		2.82353	52.1531
		2.90196	50.4567
		2.98039	53.9173
		3.05882	52.7782
		3.13726	50.1809
		3.21569	51.6423
		3.29412	53.1913
		3.37255	52.1208
		3.45098	50.8183
		3.52941	49.1087
		3.60784	47.8819
		3.68628	51.594
		3.76471	55.3932
		3.84314	61.2415

## Sheet: Supp. Figure 4
	Supp. Figure 4a	DMPO only		DMPO+Ultrasound 10min		PTFE+DMPO+stand for 10min			Supp. Figure 4b	DMPO/DMSO only		DMPO/DMSO+Ultrasound 10min		PTFE+DMPO/DMSO+stand for 10min			Supp. Figure 4c	TEMP only		TEMP+Ultrasound 10min		TEMP+stand for 10min			Supp. Figure 4d	TiO2+TEMP+Ultrasound for 10min		TiO2+DMPO/DMSO+Ultrasound 10min		TiO2+DMPO+Ultrasound for 10min
		Magnetic field	Intensity	Magnetic field	Intensity	Magnetic field	Intensity			Magnetic field	Intensity	Magnetic field	Intensity	Magnetic field	Intensity			Magnetic field	Intensity	Magnetic field	Intensity	Magnetic field	Intensity			Magnetic field	Intensity	Magnetic field	Intensity	Magnetic field	Intensity
		3380	-0.22973	3380	-2.9784	3380	-2.7067			3380	0.66253	3380	4.5818	3380	2.5848			3380	-2.2833	3380	6.5822	3380	-0.11272			3380	-4.7343	3380	-1.4015	3380	3.6293
		3380.2	-3.2676	3380.2	-1.9332	3380.2	2.2996			3380.2	-4.3423	3380.2	-1.4304	3380.2	1.532			3380.2	2.6793	3380.2	0.5366	3380.2	1.8892			3380.2	3.2607	3380.2	-3.5072	3380.2	0.68448
		3380.39	0.69541	3380.39	2.1115	3380.39	1.3061			3380.39	3.6533	3380.39	1.5583	3380.39	6.481			3380.39	7.6427	3380.39	0.49237	3380.39	1.8914			3380.39	6.2556	3380.39	0.38849	3380.39	0.73937
		3380.59	4.6594	3380.59	-1.8443	3380.59	0.31293			3380.59	3.6492	3380.59	0.54801	3380.59	1.4316			3380.59	4.6072	3380.59	3.4496	3380.59	-3.1061			3380.59	4.2501	3380.59	0.28565	3380.59	4.794
		3380.78	2.6243	3380.78	0.19945	3380.78	2.32			3380.78	4.6456	3380.78	-3.4613	3380.78	-2.6162			3380.78	0.57256	3380.78	3.4081	3380.78	-6.1034			3380.78	5.2444	3380.78	0.18424	3380.78	6.8483
		3380.98	5.5901	3380.98	6.2427	3380.98	2.3273			3380.98	-1.3576	3380.98	3.5302	3380.98	2.3376			3380.98	1.5388	3380.98	5.368	3380.98	-6.1004			3380.98	4.2385	3380.98	0.08425	3380.98	-0.09767
		3381.17	0.55688	3381.17	0.28543	3381.17	-7.6651			3381.17	-2.3604	3381.17	-0.47726	3381.17	0.29307			3381.17	-3.494	3381.17	0.32933	3381.17	-4.0971			3381.17	5.2323	3381.17	3.9857	3381.17	0.95611
		3381.37	0.52452	3381.37	-4.6723	3381.37	1.3427			3381.37	-0.3629	3381.37	0.51615	3381.37	-3.7499			3381.37	0.47414	3381.37	-3.7081	3381.37	-6.0936			3381.37	0.22593	3381.37	6.8885	3381.37	0.00963
		3381.56	-4.507	3381.56	1.3695	3381.56	9.3508			3381.56	2.635	3381.56	2.5105	3381.56	3.2086			3381.56	-1.5569	3381.56	-0.74413	3381.56	1.9102			3381.56	7.2193	3381.56	4.7927	3381.56	-2.9371
		3381.76	0.46242	3381.76	0.41084	3381.76	5.3591			3381.76	-1.3667	3381.76	-3.4944	3381.76	-4.8312			3381.76	1.413	3381.76	3.2211	3381.76	-0.08582			3381.76	3.2125	3381.76	6.6984	3381.76	-1.8841
		3381.95	-0.56733	3381.95	5.4517	3381.95	-2.6323			3381.95	-3.368	3381.95	-3.4983	3381.95	-1.8696			3381.95	3.3837	3381.95	0.18762	3381.95	0.91846			3381.95	0.20549	3381.95	-0.39465	3381.95	2.1686
		3382.15	-4.5962	3382.15	5.4921	3382.15	-5.6235			3382.15	-0.36899	3382.15	1.4986	3382.15	4.0935			3382.15	-1.6447	3382.15	-4.8446	3382.15	-3.077			3382.15	-0.80171	3382.15	-0.48629	3382.15	6.2212
		3382.35	-1.6243	3382.35	3.5321	3382.35	-3.6145			3382.35	-4.3696	3382.35	-0.50365	3382.35	2.0581			3382.35	0.32769	3382.35	-6.8756	3382.35	-4.0722			3382.35	9.1909	3382.35	-2.5766	3382.35	5.2734
		3382.54	1.3485	3382.54	2.5716	3382.54	-3.6052			3382.54	-2.3699	3382.54	-12.505	3382.54	5.0241			3382.54	5.3009	3382.54	-2.9053	3382.54	-0.0672			3382.54	16.183	3382.54	-0.66551	3382.54	1.3255
		3382.74	-4.6779	3382.74	-1.3893	3382.74	2.4043			3382.74	2.6302	3382.74	-8.5057	3382.74	4.9916			3382.74	-2.725	3382.74	-4.9338	3382.74	1.9381			3382.74	11.176	3382.74	-2.7531	3382.74	3.3773
		3382.93	-2.7036	3382.93	-5.3506	3382.93	-1.586			3382.93	2.6306	3382.93	-9.5055	3382.93	0.96056			3382.93	-8.7501	3382.93	-2.9611	3382.93	-2.0564			3382.93	6.1678	3382.93	2.1606	3382.93	-2.5711
		3383.13	0.27163	3383.13	0.68757	3383.13	-1.576			3383.13	1.6314	3383.13	-7.5045	3383.13	1.9309			3383.13	-4.7744	3383.13	2.0128	3383.13	1.9493			3383.13	-1.8403	3383.13	0.07571	3383.13	1.4803
		3383.32	-0.7524	3383.32	0.72536	3383.32	0.43413			3383.32	3.6325	3383.32	-5.5027	3383.32	-2.0974			3383.32	-5.798	3383.32	3.9878	3383.32	6.9553			3383.32	-1.8484	3383.32	5.9921	3383.32	-0.4685
		3383.52	-3.7757	3383.52	-3.2373	3383.52	2.4445			3383.52	4.6339	3383.52	3.4998	3383.52	4.8757			3383.52	-8.8207	3383.52	1.964	3383.52	-6.0384			3383.52	-4.8567	3383.52	2.9098	3383.52	0.58247
		3383.71	-0.79814	3383.71	-5.2003	3383.71	-4.5449			3383.71	1.6356	3383.71	-3.4969	3383.71	-4.1499			3383.71	-3.8427	3383.71	-0.05861	3383.71	-5.032			3383.71	1.1349	3383.71	0.82877	3383.71	2.6332
		3383.91	4.1801	3383.91	-4.1638	3383.91	-6.5341			3383.91	-0.3623	3383.91	5.5072	3383.91	-1.1741			3383.91	0.13609	3383.91	-2.0801	3383.91	-2.0253			3383.91	3.1263	3383.91	-4.251	3383.91	-0.31618
		3384.11	3.1591	3384.11	0.87233	3384.11	-3.5231			3384.11	-8.3599	3384.11	4.512	3384.11	-0.19707			3384.11	2.1156	3384.11	-6.1005	3384.11	0.98163			3384.11	-3.8823	3384.11	-6.3294	3384.11	-0.26579
		3384.3	0.13888	3384.3	-0.09195	3384.3	0.48813			3384.3	-8.3572	3384.3	7.5175	3384.3	-2.2187			3384.3	0.0959	3384.3	-5.1198	3384.3	-3.0112			3384.3	1.1089	3384.3	-5.4066	3384.3	3.7844
		3384.5	0.11936	3384.5	0.94337	3384.5	3.4996			3384.5	-6.3543	3384.5	0.52366	3384.5	-2.2391			3384.5	-0.9231	3384.5	-8.1381	3384.5	3.9962			3384.5	1.1001	3384.5	-6.4825	3384.5	-1.1656
		3384.69	2.1005	3384.69	-0.02171	3384.69	3.5112			3384.69	-1.351	3384.69	-5.4694	3384.69	-2.2581			3384.69	-2.9414	3384.69	-8.1552	3384.69	-2.9963			3384.69	-4.9088	3384.69	0.44285	3384.69	-4.1157
		3384.89	-4.9176	3384.89	2.0128	3384.89	1.523			3384.89	1.6526	3384.89	-3.4618	3384.89	-3.276			3384.89	1.0411	3384.89	-5.1713	3384.89	-2.9884			3384.89	-1.9178	3384.89	-0.63057	3384.89	-3.066
		3385.08	5.065	3385.08	5.047	3385.08	0.53499			3385.08	2.6565	3385.08	4.5464	3385.08	-3.2926			3385.08	0.0242	3385.08	-0.1864	3385.08	2.0196			3385.08	-8.9269	3385.08	-0.70274	3385.08	-6.0165
		3385.28	-3.9517	3385.28	7.0807	3385.28	-3.4528			3385.28	5.6606	3385.28	2.5554	3385.28	-0.30802			3385.28	-2.992	3385.28	-0.20045	3385.28	12.028			3385.28	-4.936	3385.28	-2.7737	3385.28	-3.9672
		3385.47	1.0323	3385.47	1.1141	3385.47	-5.4404			3385.47	2.6651	3385.47	2.5649	3385.47	-0.32224			3385.47	-4.0075	3385.47	-6.2135	3385.47	7.0363			3385.47	-2.9452	3385.47	-3.8434	3385.47	-6.918
		3385.67	0.01688	3385.67	0.14714	3385.67	-3.4279			3385.67	-1.3302	3385.67	0.57517	3385.67	6.6647			3385.67	3.9777	3385.67	-5.2255	3385.67	2.045			3385.67	-9.9545	3385.67	1.0881	3385.67	-0.86898
		3385.87	-11.998	3385.87	-4.8202	3385.87	-1.4151			3385.87	-4.3252	3385.87	-1.414	3385.87	0.65284			3385.87	3.9636	3385.87	-5.2366	3385.87	-4.9461			3385.87	1.0363	3385.87	-1.9792	3385.87	0.1799
		3386.06	-3.0119	3386.06	-3.7879	3386.06	0.59784			3386.06	-4.32	3386.06	4.5975	3386.06	-1.3579			3386.06	3.9501	3386.06	-1.2467	3386.06	-4.937			3386.06	-2.9731	3386.06	5.9546	3386.06	-1.7714
		3386.26	-0.02535	3386.26	-0.75602	3386.26	-4.389			3386.26	1.6855	3386.26	3.6096	3386.26	0.63249			3386.26	-2.0628	3386.26	1.7442	3386.26	0.07235			3386.26	1.0176	3386.26	-0.11028	3386.26	3.2772
		3386.45	1.9619	3386.45	-2.7245	3386.45	-7.3758			3386.45	-2.3087	3386.45	3.6223	3386.45	9.624			3386.45	1.925	3386.45	-0.26398	3386.45	5.0819			3386.45	-1.9918	3386.45	-4.174	3386.45	1.3257
		3386.65	2.9497	3386.65	-5.6933	3386.65	1.6377			3386.65	-2.3027	3386.65	4.6355	3386.65	0.61659			3386.65	-0.08657	3386.65	4.7288	3386.65	-0.9084			3386.65	-8.0012	3386.65	2.7634	3386.65	-0.62598
		3386.84	2.9381	3386.84	-1.6624	3386.84	5.6513			3386.84	2.7036	3386.84	3.6494	3386.84	1.6103			3386.84	-3.0975	3386.84	11.722	3386.84	-0.89847			3386.84	-2.0106	3386.84	1.702	3386.84	6.4222
		3387.04	7.9271	3387.04	-1.6319	3387.04	6.6651			3387.04	0.71014	3387.04	-2.3362	3387.04	5.605			3387.04	3.8921	3387.04	1.717	3387.04	1.1117			3387.04	-3.02	3387.04	-0.35828	3387.04	-1.5297
		3387.23	0.91678	3387.23	-4.6017	3387.23	0.67909			3387.23	1.7169	3387.23	-0.3212	3387.23	5.6008			3387.23	3.8824	3387.23	3.7124	3387.23	6.122			3387.23	1.9706	3387.23	-0.4174	3387.23	-3.4818
		3387.43	-2.093	3387.43	1.4281	3387.43	-3.3068			3387.43	5.7239	3387.43	1.6943	3387.43	-6.4024			3387.43	3.8732	3387.43	4.7087	3387.43	9.1325			3387.43	-4.0387	3387.43	2.5246	3387.43	-3.4339
		3387.62	-1.1022	3387.62	0.45765	3387.62	4.7075			3387.62	1.7312	3387.62	2.7104	3387.62	-4.4046			3387.62	0.86463	3387.62	8.7059	3387.62	7.1432			3387.62	-4.0481	3387.62	8.4678	3387.62	-3.3862
		3387.82	-4.1108	3387.82	2.4868	3387.82	1.7219			3387.82	1.7386	3387.82	-1.273	3387.82	1.5943			3387.82	2.8566	3387.82	2.7039	3387.82	2.1541			3387.82	-2.0575	3387.82	4.4121	3387.82	0.66142
		3388.02	-3.1189	3388.02	-2.4843	3388.02	-0.26345			3388.02	-3.2537	3388.02	3.7441	3388.02	-0.40589			3388.02	-4.1508	3388.02	0.70276	3388.02	3.1652			3388.02	-5.0668	3388.02	-3.6425	3388.02	-1.2911
		3388.21	-0.12642	3388.21	-5.4558	3388.21	5.7513			3388.21	-2.2457	3388.21	6.7617	3388.21	-0.40509			3388.21	-2.1577	3388.21	0.70244	3388.21	3.1765			3388.21	0.92393	3388.21	-7.6961	3388.21	-0.24366
		3388.41	-3.1334	3388.41	-4.4276	3388.41	1.7662			3388.41	-3.2376	3388.41	3.7798	3388.41	0.59666			3388.41	-2.164	3388.41	-0.29707	3388.41	-1.812			3388.41	-1.0853	3388.41	-5.7485	3388.41	-2.1963
		3388.6	-4.1398	3388.6	-0.39967	3388.6	0.78125			3388.6	-2.2292	3388.6	-5.2016	3388.6	0.59935			3388.6	3.8302	3388.6	1.7042	3388.6	-5.8003			3388.6	-1.0945	3388.6	-3.7998	3388.6	1.8509
		3388.8	-4.1457	3388.8	-1.3721	3388.8	-5.2036			3388.8	0.77935	3388.8	-1.1825	3388.8	-3.397			3388.8	0.82501	3388.8	1.7063	3388.8	0.21153			3388.8	-2.1037	3388.8	5.15	3388.8	-2.102
		3388.99	-2.1511	3388.99	1.6552	3388.99	-6.1882			3388.99	-0.21187	3388.99	3.837	3388.99	-3.3925			3388.99	1.8203	3388.99	7.7091	3388.99	5.2236			3388.99	-4.1127	3388.99	2.1009	3388.99	-6.055
		3389.19	-1.156	3389.19	-4.3178	3389.19	-3.1727			3389.19	-6.2029	3389.19	-0.14295	3389.19	0.61294			3389.19	-5.1839	3389.19	-1.2872	3389.19	2.2358			3389.19	-11.122	3389.19	-3.9472	3389.19	-5.008
		3389.38	2.8396	3389.38	-2.2911	3389.38	-1.1571			3389.38	-3.1937	3389.38	-4.1225	3389.38	2.6193			3389.38	-1.1876	3389.38	-1.2829	3389.38	-1.7518			3389.38	-6.1307	3389.38	-7.9943	3389.38	-3.9611
		3389.58	6.8358	3389.58	-1.2647	3389.58	-1.1414			3389.58	3.8157	3389.58	-2.1016	3389.58	-6.3736			3389.58	1.8092	3389.58	-6.2778	3389.58	-0.73926			3389.58	-7.1396	3389.58	-5.0402	3389.58	-7.9143
		3389.78	3.8324	3389.78	-1.2386	3389.78	-1.1255			3389.78	-2.1747	3389.78	2.9198	3389.78	2.6345			3389.78	2.8066	3389.78	-2.272	3389.78	-2.7265			3389.78	-2.1484	3389.78	-0.08515	3389.78	-6.8676
		3389.97	-1.1705	3389.97	-2.2128	3389.97	-1.1095			3389.97	3.835	3389.97	0.94151	3389.97	-0.35663			3389.97	2.8044	3389.97	2.7346	3389.97	-0.71359			3389.97	-2.1571	3389.97	-1.129	3389.97	-4.8209
		3390.17	-2.1729	3390.17	-3.1872	3390.17	-5.0933			3390.17	5.845	3390.17	1.9637	3390.17	-5.3469			3390.17	2.8026	3390.17	-0.2582	3390.17	-1.7005			3390.17	-2.1658	3390.17	-10.172	3390.17	-2.7743
		3390.36	-6.1749	3390.36	2.838	3390.36	-1.077			3390.36	8.8551	3390.36	1.9863	3390.36	-3.3364			3390.36	-2.1986	3390.36	0.74973	3390.36	-1.6872			3390.36	-1.1743	3390.36	-13.214	3390.36	-5.7278
		3390.56	-9.1764	3390.56	-4.137	3390.56	1.9394			3390.56	2.8654	3390.56	-6.9907	3390.56	-9.3251			3390.56	-2.1994	3390.56	-0.24167	3390.56	0.32618			3390.56	1.8173	3390.56	-1.2546	3390.56	-5.6813
		3390.75	-6.1774	3390.75	0.88772	3390.75	-1.0441			3390.75	3.8759	3390.75	-3.9674	3390.75	-4.313			3390.75	1.8003	3390.75	-0.23239	3390.75	-4.6602			3390.75	-2.191	3390.75	1.7056	3390.75	-1.6349
		3390.95	-2.178	3390.95	0.91216	3390.95	1.9726			3390.95	-3.1134	3390.95	3.0564	3390.95	1.6999			3390.95	-6.1996	3390.95	-0.22246	3390.95	-2.6465			3390.95	-4.1993	3390.95	1.6668	3390.95	-0.58851
		3391.14	0.82179	3391.14	-1.0637	3391.14	-2.0107			3391.14	-3.1026	3391.14	0.0805	3391.14	-7.2864			3391.14	-5.199	3391.14	-2.2119	3391.14	-4.6325			3391.14	-5.2074	3391.14	-3.371	3391.14	-1.5422
		3391.34	-2.1779	3391.34	-4.0397	3391.34	-1.9938			3391.34	1.9084	3391.34	0.10499	3391.34	-7.272			3391.34	-2.198	3391.34	-0.20067	3391.34	-5.6185			3391.34	-3.2153	3391.34	-3.4078	3391.34	-0.49592
		3391.53	-7.1773	3391.53	-1.0161	3391.53	2.0232			3391.53	0.91956	3391.53	4.1298	3391.53	-1.2569			3391.53	-4.1965	3391.53	0.81117	3391.53	-2.6042			3391.53	-3.2232	3391.53	-4.4437	3391.53	-2.4497
		3391.73	-1.1762	3391.73	2.0073	3391.73	3.0403			3391.73	-1.0691	3391.73	-1.845	3391.73	-2.2411			3391.73	3.8053	3391.73	-1.1764	3391.73	2.4102			3391.73	-2.2309	3391.73	-4.4786	3391.73	2.5965
		3391.93	5.8254	3391.93	0.03047	3391.93	0.05757			3391.93	-0.05764	3391.93	3.1806	3391.93	-2.2245			3391.93	3.8076	3391.93	1.8367	3391.93	2.4248			3391.93	-5.2385	3391.93	0.4875	3391.93	0.64265
		3392.12	5.8273	3392.12	4.0534	3392.12	2.0749			3392.12	4.954	3392.12	-3.7936	3392.12	-4.2072			3392.12	3.8103	3392.12	3.8503	3392.12	-4.5605			3392.12	-5.246	3392.12	-0.54547	3392.12	-0.31123
		3392.32	8.8296	3392.32	-2.924	3392.32	-2.9077			3392.32	-2.0342	3392.32	-0.76739	3392.32	-5.1893			3392.32	-1.1866	3392.32	1.8645	3392.32	-3.5457			3392.32	-2.2533	3392.32	-2.5775	3392.32	-0.26515
		3392.51	4.8323	3392.51	1.0985	3392.51	3.1099			3392.51	-0.02231	3392.51	2.2591	3392.51	-1.1707			3392.51	1.8169	3392.51	-1.1207	3392.51	1.4694			3392.51	-1.2605	3392.51	1.3914	3392.51	1.7809
		3392.71	0.83538	3392.71	0.12063	3392.71	2.1276			3392.71	-4.0102	3392.71	0.28592	3392.71	1.8486			3392.71	-2.1792	3392.71	-1.1053	3392.71	3.4845			3392.71	-1.2675	3392.71	-4.6387	3392.71	1.8269
		3392.9	2.8388	3392.9	-3.8574	3392.9	1.1453			3392.9	1.002	3392.9	-3.687	3392.9	-5.1315			3392.9	-3.175	3392.9	-5.0894	3392.9	4.4999			3392.9	3.7257	3392.9	-2.6679	3392.9	-4.1271
		3393.1	-0.15733	3393.1	2.1643	3393.1	2.1632			3393.1	-4.9857	3393.1	-5.6596	3393.1	-1.1109			3393.1	1.8296	3393.1	2.927	3393.1	2.5153			3393.1	3.719	3393.1	2.3038	3393.1	-5.0811
		3393.29	9.8469	3393.29	5.1858	3393.29	4.1811			3393.29	-1.9732	3393.29	3.3681	3393.29	0.91023			3393.29	-1.1654	3393.29	2.944	3393.29	0.53095			3393.29	2.7125	3393.29	5.2764	3393.29	4.9649
		3393.49	9.8514	3393.49	2.207	3393.49	1.1992			3393.49	1.0394	3393.49	3.3961	3393.49	2.932			3393.49	3.84	3393.49	4.9615	3393.49	1.5467			3393.49	-1.2939	3393.49	5.25	3393.49	6.0108
		3393.69	0.85632	3393.69	3.2281	3393.69	0.21731			3393.69	2.0521	3393.69	1.4243	3393.69	-3.0456			3393.69	2.8457	3393.69	0.97951	3393.69	-2.4374			3393.69	-0.3001	3393.69	-0.77561	3393.69	-3.9432
		3393.88	0.86156	3393.88	0.2489	3393.88	0.23554			3393.88	-1.935	3393.88	3.4528	3393.88	-2.0226			3393.88	2.8518	3393.88	4.998	3393.88	-5.4214			3393.88	6.6939	3393.88	-0.80029	3393.88	5.1027
		3394.08	-1.1329	3394.08	-0.73049	3394.08	5.2539			3394.08	0.078	3394.08	6.4816	3394.08	-3.9991			3394.08	2.8582	3394.08	7.017	3394.08	-1.4052			3394.08	0.68805	3394.08	1.1759	3394.08	6.1486
		3394.27	2.8731	3394.27	0.2899	3394.27	2.2723			3394.27	6.0911	3394.27	5.5106	3394.27	0.02504			3394.27	-0.13508	3394.27	5.0365	3394.27	0.61115			3394.27	1.6824	3394.27	-1.847	3394.27	6.1945
		3394.47	0.87931	3394.47	-0.68992	3394.47	0.29078			3394.47	4.1043	3394.47	2.5399	3394.47	-4.9503			3394.47	-0.12801	3394.47	2.0564	3394.47	0.62761			3394.47	-3.3231	3394.47	4.131	3394.47	4.2404
		3394.66	0.88587	3394.66	-0.66994	3394.66	1.3094			3394.66	-1.8823	3394.66	4.5693	3394.66	5.0749			3394.66	-0.12061	3394.66	3.0769	3394.66	-0.3558			3394.66	-2.3283	3394.66	2.1098	3394.66	0.28635
		3394.86	3.8927	3394.86	4.3498	3394.86	2.328			3394.86	0.13114	3394.86	-0.40095	3394.86	3.1007			3394.86	-0.11289	3394.86	0.09772	3394.86	-2.3391			3394.86	-1.3334	3394.86	2.0895	3394.86	-0.66774
		3395.05	1.8999	3395.05	7.3694	3395.05	-0.6532			3395.05	-2.8553	3395.05	2.629	3395.05	5.1269			3395.05	-0.10487	3395.05	0.11903	3395.05	-1.3222			3395.05	1.6617	3395.05	0.07004	3395.05	2.3782
		3395.25	2.9074	3395.25	4.3888	3395.25	-0.63437			3395.25	-1.8416	3395.25	-3.3409	3395.25	1.1537			3395.25	-0.09653	3395.25	-3.8592	3395.25	-1.3052			3395.25	1.657	3395.25	2.0514	3395.25	4.4241
		3395.44	7.9152	3395.44	-2.592	3395.44	-1.6155			3395.44	-3.8278	3395.44	-2.3105	3395.44	-0.81906			3395.44	7.9121	3395.44	0.16294	3395.44	4.7119			3395.44	-0.34744	3395.44	3.0337	3395.44	-2.53
		3395.64	-0.07671	3395.64	-5.573	3395.64	-0.59646			3395.64	-5.814	3395.64	-0.27995	3395.64	0.2087			3395.64	8.921	3395.64	0.18553	3395.64	1.7291			3395.64	-1.3517	3395.64	3.0167	3395.64	-4.484
		3395.84	-4.0683	3395.84	-2.5542	3395.84	0.4226			3395.84	-1.8	3395.84	4.7508	3395.84	1.2369			3395.84	3.9303	3395.84	-0.79148	3395.84	9.7465			3395.84	-1.3558	3395.84	2.0006	3395.84	2.5619
		3396.03	1.9403	3396.03	3.4644	3396.03	1.4417			3396.03	-4.7859	3396.03	3.7817	3396.03	-1.7344			3396.03	4.9398	3396.03	0.23191	3396.03	4.764			3396.03	-3.3596	3396.03	2.9853	3396.03	-0.39212
[truncated: 941 more rows]

## Sheet: Supp. Figure 5
	Supp. Figure 5		PVDF+MO+W/O Ultrasound		TiO2+MO+W/O Ultrasound		PE+MO+W/O Ultrasound		PTFE+MO+W/O Ultrasound
[truncated: 12 more rows]

## Sheet: Supp. Figure 6
	Supp. Figure 6a	2 W/cm2		1 W/cm2		0.5 W/cm2			Supp. Figure 6b			MO removal efficiency	Error bar
[truncated: 1,025 more rows]

[truncated: 2 more sheets: Supp. Figure 8, Supp. Figure 9]
